# Supplementary material for: Organocatalytic intramolecular (4 + 2) annulation of enals with ynamides: atroposelective synthesis of axially chiral 7-aryl indolines
Source: Chem Sci. 2023 May 5;14(22):5918–24. doi: 10.1039/d3sc01880f (PMC10246658; doi:10.1039/d3sc01880f)
Supplement: SC-014-D3SC01880F-s002 [file SC-014-D3SC01880F-s002.cif]

# Electronic Supplementary Material (ESI) for Chemical Science.
# This journal is © The Royal Society of Chemistry 2023

####################################################################### 
# 
# This file contains crystal structure data downloaded from the 
# Cambridge Structural Database (CSD) hosted by the Cambridge 
# Crystallographic Data Centre (CCDC).
# 
# Full information about CCDC data access policies and citation 
# guidelines are available at http://www.ccdc.cam.ac.uk/access/V1 
# 
# Audit and citation data items may have been added by the CCDC. 
# Please retain this information to preserve the provenance of 
# this file and to allow appropriate attribution of the data. 
# 
#######################################################################

data_exp_7542_auto
_database_code_depnum_ccdc_archive 'CCDC 2234664'
loop_
_audit_author_name
_audit_author_address
zzx
;Xiamen University
China
;
_audit_update_record             
;
2023-01-06 deposited with the CCDC.	2023-05-05 downloaded from the CCDC.
;
_audit_creation_date             2021-11-29
_audit_creation_method           
;
Olex2 1.2
(compiled 2018.05.29 svn.r3508 for OlexSys, GUI svn.r5506)
;
_shelxl_version_number           2013-2
_chemical_name_common            ?
_chemical_name_systematic        
;
 ?
;
_chemical_formula_moiety         'C26 H20 F3 N O5 S2'
_chemical_formula_sum            'C26 H20 F3 N O5 S2'
_chemical_formula_weight         547.55
_chemical_absolute_configuration ?
_chemical_melting_point          ?
loop_
_atom_type_symbol
_atom_type_description
_atom_type_scat_dispersion_real
_atom_type_scat_dispersion_imag
_atom_type_scat_source
C C 0.0181 0.0091 'International Tables Vol C Tables 4.2.6.8 and 6.1.1.4'
H H 0.0000 0.0000 'International Tables Vol C Tables 4.2.6.8 and 6.1.1.4'
F F 0.0727 0.0534 'International Tables Vol C Tables 4.2.6.8 and 6.1.1.4'
N N 0.0311 0.0180 'International Tables Vol C Tables 4.2.6.8 and 6.1.1.4'
O O 0.0492 0.0322 'International Tables Vol C Tables 4.2.6.8 and 6.1.1.4'
S S 0.3331 0.5567 'International Tables Vol C Tables 4.2.6.8 and 6.1.1.4'

_shelx_space_group_comment       
;
The symmetry employed for this shelxl refinement is uniquely defined
by the following loop, which should always be used as a source of
symmetry information in preference to the above space-group names.
They are only intended as comments.
;
_space_group_crystal_system      monoclinic
_space_group_IT_number           4
_space_group_name_H-M_alt        'P 1 21 1'
_space_group_name_Hall           'P 2yb'
loop_
_space_group_symop_operation_xyz
'x, y, z'
'-x, y+1/2, -z'

_cell_length_a                   6.99780(10)
_cell_length_b                   14.4109(3)
_cell_length_c                   12.2598(2)
_cell_angle_alpha                90
_cell_angle_beta                 91.455(2)
_cell_angle_gamma                90
_cell_volume                     1235.94(4)
_cell_formula_units_Z            2
_cell_measurement_reflns_used    18576
_cell_measurement_temperature    99.9(7)
_cell_measurement_theta_max      75.1490
_cell_measurement_theta_min      3.6310
_shelx_estimated_absorpt_T_max   ?
_shelx_estimated_absorpt_T_min   ?
_exptl_absorpt_coefficient_mu    2.505
_exptl_absorpt_correction_T_max  1.00000
_exptl_absorpt_correction_T_min  0.18102
_exptl_absorpt_correction_type   multi-scan
_exptl_absorpt_process_details   
;
CrysAlisPro 1.171.41.110a (Rigaku Oxford Diffraction, 2021)
Empirical absorption correction using spherical harmonics,
implemented in SCALE3 ABSPACK scaling algorithm.
;
_exptl_crystal_colour            'clear light colourless'
_exptl_crystal_colour_lustre     clear
_exptl_crystal_colour_modifier   light
_exptl_crystal_colour_primary    colourless
_exptl_crystal_density_diffrn    1.471
_exptl_crystal_density_meas      ?
_exptl_crystal_density_method    ?
_exptl_crystal_description       block
_exptl_crystal_F_000             564
_exptl_crystal_size_max          0.05
_exptl_crystal_size_mid          0.02
_exptl_crystal_size_min          0.02
_exptl_special_details           
;
 ?
;
_exptl_transmission_factor_max   ?
_exptl_transmission_factor_min   ?
_diffrn_reflns_av_R_equivalents  0.0856
_diffrn_reflns_av_unetI/netI     0.0443
_diffrn_reflns_Laue_measured_fraction_full 0.999
_diffrn_reflns_Laue_measured_fraction_max 0.958
_diffrn_reflns_limit_h_max       8
_diffrn_reflns_limit_h_min       -8
_diffrn_reflns_limit_k_max       18
_diffrn_reflns_limit_k_min       -16
_diffrn_reflns_limit_l_max       14
_diffrn_reflns_limit_l_min       -15
_diffrn_reflns_number            27281
_diffrn_reflns_point_group_measured_fraction_full 0.975
_diffrn_reflns_point_group_measured_fraction_max 0.913
_diffrn_reflns_theta_full        67.684
_diffrn_reflns_theta_max         75.214
_diffrn_reflns_theta_min         3.606
_diffrn_ambient_environment      N~2~
_diffrn_ambient_temperature      99.9(7)
_diffrn_detector                 'Hybrid Pixel Array Detector'
_diffrn_detector_area_resol_mean 10.0000
_diffrn_detector_type            HyPix
_diffrn_measured_fraction_theta_full 0.999
_diffrn_measured_fraction_theta_max 0.958
_diffrn_measurement_details      
;
List of Runs (angles in degrees, time in seconds):

  # Type    Start    End  Width  t~exp~   \w     \q     \k     \f   Frames
#--------------------------------------------------------------------------
  1  \w     76.00 119.00   0.50    0.15    --  109.59  18.00 -24.00   86
  2  \w    127.00 154.00   0.50    0.15    --  109.59  18.00 -24.00   54
  3  \w     84.00 119.00   0.50    0.05    --   43.09  18.00 -24.00   70
  4  \w     52.00  82.00   0.50    0.05    --   43.09  18.00 -24.00   60
  5  \w     22.00  84.00   0.50    0.05    --   43.09  57.00  30.00  124
  6  \w    -86.00 -42.00   0.50    0.05    --  -43.09 -18.00 167.00   88
  7  \w   -117.00 -71.00   0.50    0.05    --  -43.09 -77.00  90.00   92
  8  \w    -65.00 -14.00   0.50    0.05    --  -43.09 -77.00  90.00  102
  9  \w    -87.00 -17.00   0.50    0.05    --  -43.09 -64.00 142.03  140
 10  \w    -69.00 -14.00   0.50    0.05    --  -43.09 -77.00  30.00  110
 11  \w   -118.00 -74.00   0.50    0.05    --  -43.09 -77.00  30.00   88
 12  \w    -73.00 -12.00   0.50    0.05    --  -43.09 -77.00 -60.00  122
 13  \w    -79.00 -12.00   0.50    0.05    --  -43.09 -77.00-150.00  134
 14  \w    -95.00 -57.00   0.50    0.05    --  -43.09 -57.00-120.00   76
 15  \w    -56.00 -19.00   0.50    0.05    --  -43.09 -57.00-120.00   74
 16  \w   -120.00 -87.00   0.50    0.05    --  -43.09 -18.00 167.00   66
 17  \w    -76.00 -19.00   0.50    0.05    --  -43.09 -37.00  90.00  114
 18  \w     -9.00  37.00   0.50    0.05    --  -43.09  18.00 -24.00   92
 19  \w   -100.00 -31.00   0.50    0.15    --  -96.00  77.00 -60.00  138
 20  \w   -101.00 -32.00   0.50    0.15    --  -96.00  77.00-120.00  138
 21  \w   -103.00 -46.00   0.50    0.15    --  -96.00  77.00  90.00  114
 22  \w    -89.00 -50.00   0.50    0.15    --  -96.00 125.00 120.00   78
 23  \w      5.00  31.00   0.50    0.05    --   43.09  95.00 -10.69   52
 24  \w      4.00  29.00   0.50    0.05    --   43.09  95.00 157.47   50
 25  \w     61.00 124.00   0.50    0.05    --   43.09 178.00-150.00  126
 26  \w    -38.00   0.00   0.50    0.05    --   43.09 -18.00 167.00   76
 27  \w     38.00  80.00   0.50    0.15    --  109.59-125.00 120.00   84
 28  \w     84.00 114.00   0.50    0.15    --  109.59-125.00 120.00   60
 29  \w     62.00 115.00   0.50    0.15    --  109.59-125.00 150.00  106
 30  \w     57.00 119.00   0.50    0.05    --   43.09-178.00  60.00  124
 31  \w     64.00 111.00   0.50    0.15    --  109.59-125.00  30.00   94
 32  \w     60.00 108.00   0.50    0.15    --  109.59-125.00   0.00   96
 33  \w     43.00  88.00   0.50    0.15    --  109.59 -94.00  30.00   90
 34  \w     72.00 116.00   0.50    0.15    --  109.59-125.00 -60.00   88
 35  \w     81.00 116.00   0.50    0.15    --  109.59-125.00-120.00   70
 36  \w     46.00  77.00   0.50    0.15    --  109.59-125.00-120.00   62
 37  \w   -168.00-141.00   0.50    0.15    --  -96.00 -81.00 -34.74   54
 38  \w   -146.00-119.00   0.50    0.15    --  -96.00 -83.00 109.17   54
 39  \w    -94.00 -62.00   0.50    0.15    --  -96.00 -83.00 109.17   64
 40  \w    -88.00 -63.00   0.50    0.15    --  -96.00 -82.00 152.76   50
 41  \w    -89.00 -62.00   0.50    0.15    --  -96.00 -83.00 -43.92   54
 42  \w   -103.00 -63.00   0.50    0.15    --  -96.00 -82.00-103.18   80
 43  \w   -160.00-112.00   0.50    0.15    --  -96.00 -82.00-103.18   96
 44  \w   -168.00-116.00   0.50    0.15    --  -96.00 -82.00-178.36  104
 45  \w    -90.00 -63.00   0.50    0.15    --  -96.00 -82.00-178.36   54
 46  \w   -118.00 -62.00   0.50    0.05    --  -43.09-178.00-180.00  112
 47  \w    -90.00 -63.00   0.50    0.15    --  -96.00 -81.00 -34.74   54
 48  \w    -98.00 -65.00   0.50    0.15    --  -96.00 -77.00  60.00   66
 49  \w   -170.00 -65.00   0.50    0.15    --  -96.00 -77.00 120.00  210
 50  \w   -170.00 -65.00   0.50    0.15    --  -96.00 -77.00 -13.67  210
 51  \w    -91.00 -65.00   0.50    0.15    --  -96.00 -77.00 -90.00   52
 52  \w   -113.00 -65.00   0.50    0.15    --  -96.00 -77.00-120.00   96
 53  \w   -131.00 -65.00   0.50    0.15    --  -96.00 -77.00-150.00  132
 54  \w   -169.00-137.00   0.50    0.15    --  -96.00 -77.00-150.00   64
 55  \w   -153.00-115.00   0.50    0.15    --  -96.00 -77.00-120.00   76
 56  \w   -153.00-119.00   0.50    0.15    --  -96.00 -77.00 -30.00   68
 57  \w   -168.00-124.00   0.50    0.15    --  -96.00 -77.00   0.00   88
 58  \w   -169.00 -67.00   0.50    0.15    --  -96.00 -75.00  74.60  204
 59  \w    -92.00 -66.00   0.50    0.15    --  -96.00 -74.00  62.68   52
 60  \w    -90.00 -65.00   0.50    0.15    --  -96.00 -77.00   0.00   50
 61  \w   -101.00 -66.00   0.50    0.15    --  -96.00 -74.00  39.68   70
 62  \w    -91.00 -66.00   0.50    0.15    --  -96.00 -74.00  32.99   50
 63  \w   -167.00 -94.00   0.50    0.15    --  -96.00 -74.00  32.99  146
 64  \w   -165.00-102.00   0.50    0.15    --  -96.00 -74.00  39.68  126
 65  \w    -93.00 -67.00   0.50    0.15    --  -96.00 -73.00  78.50   52
 66  \w   -165.00 -71.00   0.50    0.15    --  -96.00 -73.00 136.01  188
 67  \w   -163.00-117.00   0.50    0.15    --  -96.00 -73.00  78.50   92
 68  \w   -109.00 -65.00   0.50    0.15    --  -96.00 -77.00 -30.00   88
 69  \w    -97.00 -67.00   0.50    0.15    --  -96.00 -71.00  43.11   60
 70  \w   -166.00 -67.00   0.50    0.15    --  -96.00 -72.00 -87.84  198
 71  \w   -168.00 -66.00   0.50    0.15    --  -96.00 -74.00-167.59  204
 72  \w   -170.00 -65.00   0.50    0.15    --  -96.00 -76.00-134.72  210
 73  \w   -151.00 -68.00   0.50    0.15    --  -96.00 -70.00 -70.47  166
 74  \w   -166.00-141.00   0.50    0.15    --  -96.00 -65.00  -4.94   50
 75  \w   -113.00 -70.00   0.50    0.15    --  -96.00 -65.00  -4.94   86
 76  \w    -97.00 -70.00   0.50    0.15    --  -96.00 -61.00   0.00   54
 77  \w   -128.00 -68.00   0.50    0.15    --  -96.00 -69.00 145.30  120
 78  \w   -169.00-131.00   0.50    0.15    --  -96.00 -69.00 145.30   76
 79  \w   -139.00-112.00   0.50    0.15    --  -96.00 -18.00 167.00   54
;
_diffrn_measurement_device       'four-circle diffractometer'
_diffrn_measurement_device_type  'XtaLAB Synergy, Dualflex, HyPix'
_diffrn_measurement_method       '\w scans'
_diffrn_orient_matrix_type       
'CrysAlisPro convention (1999,Acta A55,543-557)'
_diffrn_orient_matrix_UB_11      0.1865414000
_diffrn_orient_matrix_UB_12      0.0082431000
_diffrn_orient_matrix_UB_13      0.0688299000
_diffrn_orient_matrix_UB_21      0.1099724000
_diffrn_orient_matrix_UB_22      0.0241189000
_diffrn_orient_matrix_UB_23      -0.1035048000
_diffrn_orient_matrix_UB_31      -0.0404905000
_diffrn_orient_matrix_UB_32      0.1037911000
_diffrn_orient_matrix_UB_33      0.0186231000
_diffrn_oxdiff_digest_frames     
;
0171553add485a4790c7d0421f1d423ff9000864508
;
_diffrn_oxdiff_digest_hkl        
;
01c50f27440447bd16e984c13a7679d175d25a
;
_diffrn_radiation_monochromator  mirror
_diffrn_radiation_probe          x-ray
_diffrn_radiation_type           CuK\a
_diffrn_radiation_wavelength     1.54184
_diffrn_source                   'micro-focus sealed X-ray tube'
_diffrn_source_type              'PhotonJet (Cu) X-ray Source'
_reflns_Friedel_coverage         0.832
_reflns_Friedel_fraction_full    0.949
_reflns_Friedel_fraction_max     0.865
_reflns_number_gt                4522
_reflns_number_total             4648
_reflns_odcompleteness_completeness 100.00
_reflns_odcompleteness_iscentric 1
_reflns_odcompleteness_theta     66.97
_reflns_special_details          
;
 Reflections were merged by SHELXL according to the crystal
 class for the calculation of statistics and refinement.
 
 _reflns_Friedel_fraction is defined as the number of unique
 Friedel pairs measured divided by the number that would be
 possible theoretically, ignoring centric projections and
 systematic absences.
;
_reflns_threshold_expression     'I > 2\s(I)'
_computing_cell_refinement       'CrysAlisPro 1.171.41.110a (Rigaku OD, 2021)'
_computing_data_collection       'CrysAlisPro 1.171.41.110a (Rigaku OD, 2021)'
_computing_data_reduction        'CrysAlisPro 1.171.41.110a (Rigaku OD, 2021)'
_computing_molecular_graphics    'Olex2 (Dolomanov et al., 2009)'
_computing_publication_material  'Olex2 (Dolomanov et al., 2009)'
_computing_structure_refinement  'ShelXL (Sheldrick, 2015)'
_computing_structure_solution    'ShelXT (Sheldrick, 2015)'
_refine_diff_density_max         0.491
_refine_diff_density_min         -0.442
_refine_diff_density_rms         0.074
_refine_ls_abs_structure_details 
;
 Flack x determined using 1984 quotients [(I+)-(I-)]/[(I+)+(I-)]
 (Parsons and Flack (2004), Acta Cryst. A60, s61).
;
_refine_ls_abs_structure_Flack   -0.023(17)
_refine_ls_extinction_coef       .
_refine_ls_extinction_method     none
_refine_ls_goodness_of_fit_ref   1.097
_refine_ls_hydrogen_treatment    constr
_refine_ls_matrix_type           full
_refine_ls_number_parameters     335
_refine_ls_number_reflns         4648
_refine_ls_number_restraints     1
_refine_ls_R_factor_all          0.0493
_refine_ls_R_factor_gt           0.0478
_refine_ls_restrained_S_all      1.096
_refine_ls_shift/su_max          0.000
_refine_ls_shift/su_mean         0.000
_refine_ls_structure_factor_coef Fsqd
_refine_ls_weighting_details     
;
 w=1/[\s^2^(Fo^2^)+(0.1000P)^2^+0.1740P]
 where P=(Fo^2^+2Fc^2^)/3
;
_refine_ls_weighting_scheme      calc
_refine_ls_wR_factor_gt          0.1294
_refine_ls_wR_factor_ref         0.1351
_refine_special_details          
;
 ?
;
_olex2_refinement_description    
;
1. Fixed Uiso
 At 1.2 times of:
  All C(H) groups, All C(H,H) groups
 At 1.5 times of:
  All C(H,H,H) groups
2.a Secondary CH2 refined with riding coordinates:
 C18(H18A,H18B), C19(H19A,H19B)
2.b Aromatic/amide H refined with riding coordinates:
 C1(H1), C2(H2), C3(H3), C4(H4), C8(H8), C9(H9), C12(H12), C13(H13), C14(H14),
 C21(H21), C23(H23), C24(H24), C26(H26)
2.c Idealised Me refined as rotating group:
 C25(H25A,H25B,H25C)
;
_atom_sites_solution_hydrogens   geom
_atom_sites_solution_primary     dual
_atom_sites_solution_secondary   ?
loop_
_atom_site_label
_atom_site_type_symbol
_atom_site_fract_x
_atom_site_fract_y
_atom_site_fract_z
_atom_site_U_iso_or_equiv
_atom_site_adp_type
_atom_site_occupancy
_atom_site_site_symmetry_order
_atom_site_calc_flag
_atom_site_refinement_flags_posn
_atom_site_refinement_flags_adp
_atom_site_refinement_flags_occupancy
_atom_site_disorder_assembly
_atom_site_disorder_group
S1 S 0.13114(13) 0.37633(6) 0.50263(7) 0.0253(2) Uani 1 1 d . . . . .
S2 S 0.00420(14) 0.59559(7) 0.10669(8) 0.0295(3) Uani 1 1 d . . . . .
F1 F 0.3328(4) 0.6776(2) 0.1408(3) 0.0496(8) Uani 1 1 d . . . . .
F2 F 0.1207(6) 0.7101(2) 0.2599(2) 0.0537(9) Uani 1 1 d . . . . .
F3 F 0.0981(5) 0.7683(2) 0.0983(3) 0.0513(8) Uani 1 1 d . . . . .
O1 O 0.2462(4) 0.3252(2) 0.4287(2) 0.0304(6) Uani 1 1 d . . . . .
O2 O -0.0502(4) 0.3412(2) 0.5330(2) 0.0330(7) Uani 1 1 d . . . . .
O3 O 0.0426(4) 0.5209(2) 0.1980(2) 0.0283(6) Uani 1 1 d . . . . .
O4 O -0.1874(5) 0.6243(3) 0.1160(3) 0.0466(9) Uani 1 1 d . . . . .
O5 O 0.0785(5) 0.5693(3) 0.0057(3) 0.0413(8) Uani 1 1 d . . . . .
N1 N 0.0878(5) 0.4792(2) 0.4450(3) 0.0250(7) Uani 1 1 d . . . . .
C1 C 0.7837(6) 0.2999(3) 0.2619(3) 0.0311(9) Uani 1 1 d . . . . .
H1 H 0.9032 0.2979 0.3003 0.037 Uiso 1 1 calc R . . . .
C2 C 0.7413(7) 0.2329(3) 0.1816(4) 0.0364(10) Uani 1 1 d . . . . .
H2 H 0.8316 0.1858 0.1661 0.044 Uiso 1 1 calc R . . . .
C3 C 0.6544(6) 0.3681(3) 0.2854(3) 0.0288(8) Uani 1 1 d . . . . .
H3 H 0.6840 0.4117 0.3414 0.035 Uiso 1 1 calc R . . . .
C4 C 0.5696(7) 0.2357(3) 0.1258(3) 0.0342(9) Uani 1 1 d . . . . .
H4 H 0.5403 0.1895 0.0727 0.041 Uiso 1 1 calc R . . . .
C5 C 0.4354(7) 0.3063(3) 0.1460(3) 0.0305(8) Uani 1 1 d . . . . .
C6 C 0.4776(6) 0.3744(3) 0.2274(3) 0.0268(8) Uani 1 1 d . . . . .
C7 C 0.3417(6) 0.4468(3) 0.2461(3) 0.0260(8) Uani 1 1 d . . . . .
C8 C 0.2577(7) 0.3101(3) 0.0869(3) 0.0334(9) Uani 1 1 d . . . . .
H8 H 0.2270 0.2631 0.0350 0.040 Uiso 1 1 calc R . . . .
C9 C 0.1311(6) 0.3800(3) 0.1038(3) 0.0315(8) Uani 1 1 d . . . . .
H9 H 0.0130 0.3827 0.0640 0.038 Uiso 1 1 calc R . . . .
C10 C 0.1796(6) 0.4487(3) 0.1821(3) 0.0277(8) Uani 1 1 d . . . . .
C11 C 0.1503(8) 0.6936(3) 0.1564(4) 0.0394(10) Uani 1 1 d . . . . .
C12 C 0.5505(6) 0.6559(3) 0.3953(4) 0.0349(9) Uani 1 1 d . . . . .
H12 H 0.6558 0.6968 0.3879 0.042 Uiso 1 1 calc R . . . .
C13 C 0.4227(7) 0.6714(3) 0.4769(4) 0.0334(9) Uani 1 1 d . . . . .
H13 H 0.4378 0.7229 0.5247 0.040 Uiso 1 1 calc R . . . .
C14 C 0.5291(6) 0.5817(3) 0.3234(3) 0.0296(8) Uani 1 1 d . . . . .
H14 H 0.6195 0.5731 0.2678 0.036 Uiso 1 1 calc R . . . .
C15 C 0.3753(5) 0.5190(3) 0.3316(3) 0.0247(8) Uani 1 1 d . . . . .
C16 C 0.2715(6) 0.6101(3) 0.4875(3) 0.0275(8) Uani 1 1 d . . . . .
C17 C 0.2539(5) 0.5344(3) 0.4180(3) 0.0245(7) Uani 1 1 d . . . . .
C18 C 0.1081(7) 0.6129(3) 0.5645(4) 0.0331(9) Uani 1 1 d . . . . .
H18A H 0.0513 0.6757 0.5681 0.040 Uiso 1 1 calc R . . . .
H18B H 0.1488 0.5931 0.6389 0.040 Uiso 1 1 calc R . . . .
C19 C -0.0317(6) 0.5432(3) 0.5116(4) 0.0331(9) Uani 1 1 d . . . . .
H19A H -0.0996 0.5080 0.5681 0.040 Uiso 1 1 calc R . . . .
H19B H -0.1273 0.5756 0.4645 0.040 Uiso 1 1 calc R . . . .
C20 C 0.2687(6) 0.3976(3) 0.6231(3) 0.0255(8) Uani 1 1 d . . . . .
C21 C 0.2822(7) 0.4271(3) 0.8153(4) 0.0352(10) Uani 1 1 d . . . . .
H21 H 0.2191 0.4329 0.8827 0.042 Uiso 1 1 calc R . . . .
C22 C 0.4794(7) 0.4410(3) 0.8121(4) 0.0327(9) Uani 1 1 d . . . . .
C23 C 0.1777(6) 0.4050(3) 0.7216(3) 0.0311(8) Uani 1 1 d . . . . .
H23 H 0.0438 0.3950 0.7249 0.037 Uiso 1 1 calc R . . . .
C24 C 0.4656(6) 0.4094(3) 0.6173(4) 0.0317(9) Uani 1 1 d . . . . .
H24 H 0.5280 0.4033 0.5497 0.038 Uiso 1 1 calc R . . . .
C25 C 0.5926(8) 0.4649(5) 0.9140(4) 0.0485(12) Uani 1 1 d . . . . .
H25A H 0.5119 0.5000 0.9634 0.073 Uiso 1 1 calc GR . . . .
H25B H 0.7034 0.5026 0.8950 0.073 Uiso 1 1 calc GR . . . .
H25C H 0.6362 0.4077 0.9500 0.073 Uiso 1 1 calc GR . . . .
C26 C 0.5686(6) 0.4304(4) 0.7121(4) 0.0354(10) Uani 1 1 d . . . . .
H26 H 0.7033 0.4377 0.7091 0.043 Uiso 1 1 calc R . . . .

loop_
_atom_site_aniso_label
_atom_site_aniso_U_11
_atom_site_aniso_U_22
_atom_site_aniso_U_33
_atom_site_aniso_U_23
_atom_site_aniso_U_13
_atom_site_aniso_U_12
S1 0.0331(5) 0.0179(5) 0.0250(4) 0.0002(3) 0.0000(3) -0.0013(3)
S2 0.0331(5) 0.0298(5) 0.0257(5) 0.0045(4) -0.0006(3) 0.0014(4)
F1 0.0437(15) 0.0460(19) 0.0586(18) 0.0199(15) -0.0095(13) -0.0107(13)
F2 0.099(3) 0.0268(16) 0.0349(14) -0.0033(11) -0.0100(15) 0.0111(15)
F3 0.076(2) 0.0268(15) 0.0496(17) 0.0115(12) -0.0170(15) 0.0015(13)
O1 0.0452(16) 0.0156(14) 0.0304(14) -0.0011(11) 0.0024(12) 0.0014(11)
O2 0.0387(15) 0.0283(16) 0.0319(14) 0.0026(12) -0.0001(11) -0.0071(12)
O3 0.0319(13) 0.0275(16) 0.0254(13) 0.0035(11) 0.0017(10) 0.0003(11)
O4 0.0344(16) 0.058(3) 0.0476(19) 0.0221(17) 0.0008(14) 0.0055(15)
O5 0.060(2) 0.0372(19) 0.0262(14) 0.0049(13) 0.0017(13) 0.0020(15)
N1 0.0291(15) 0.0169(16) 0.0290(16) 0.0019(13) 0.0002(12) 0.0015(12)
C1 0.033(2) 0.029(2) 0.0306(19) 0.0012(17) 0.0017(15) 0.0023(16)
C2 0.045(2) 0.029(2) 0.035(2) -0.0005(18) 0.0053(18) 0.0038(18)
C3 0.038(2) 0.021(2) 0.0271(18) -0.0001(16) 0.0031(14) 0.0009(16)
C4 0.050(2) 0.024(2) 0.0297(19) -0.0040(17) 0.0038(17) 0.0008(18)
C5 0.043(2) 0.022(2) 0.0268(18) -0.0013(15) 0.0015(16) -0.0029(16)
C6 0.0373(19) 0.0184(18) 0.0248(16) 0.0005(16) 0.0043(14) -0.0020(15)
C7 0.0331(18) 0.021(2) 0.0236(17) 0.0037(15) 0.0023(14) -0.0021(15)
C8 0.042(2) 0.029(2) 0.0287(19) -0.0044(16) -0.0015(16) -0.0049(18)
C9 0.039(2) 0.029(2) 0.0259(18) -0.0004(17) 0.0002(15) -0.0046(18)
C10 0.0342(18) 0.022(2) 0.0269(18) 0.0008(16) 0.0031(15) -0.0020(16)
C11 0.055(3) 0.026(2) 0.037(2) 0.0085(19) -0.006(2) 0.0021(19)
C12 0.037(2) 0.020(2) 0.046(2) 0.0012(18) -0.0058(18) -0.0044(17)
C13 0.046(2) 0.016(2) 0.038(2) -0.0030(16) -0.0076(18) -0.0013(17)
C14 0.0334(19) 0.020(2) 0.0348(19) 0.0046(16) -0.0021(15) 0.0003(15)
C15 0.0316(18) 0.0152(19) 0.0270(18) 0.0023(15) -0.0020(15) 0.0000(14)
C16 0.040(2) 0.0163(19) 0.0265(18) 0.0001(14) -0.0046(16) 0.0038(15)
C17 0.0300(18) 0.0181(19) 0.0251(17) 0.0012(15) -0.0042(14) 0.0019(14)
C18 0.047(2) 0.021(2) 0.031(2) -0.0018(16) 0.0023(17) 0.0067(17)
C19 0.036(2) 0.030(2) 0.033(2) -0.0007(17) 0.0056(16) 0.0063(17)
C20 0.0339(18) 0.0164(19) 0.0262(17) 0.0007(14) 0.0010(14) 0.0006(14)
C21 0.045(2) 0.034(3) 0.0262(19) 0.0010(16) 0.0041(17) 0.0077(18)
C22 0.044(2) 0.021(2) 0.032(2) 0.0026(17) -0.0047(17) -0.0011(17)
C23 0.0319(19) 0.032(2) 0.0294(19) 0.0043(17) 0.0017(15) 0.0032(16)
C24 0.035(2) 0.028(2) 0.032(2) 0.0026(17) 0.0055(16) 0.0011(16)
C25 0.061(3) 0.049(3) 0.035(2) 0.001(2) -0.013(2) -0.004(2)
C26 0.034(2) 0.035(3) 0.037(2) 0.0071(18) -0.0042(17) -0.0019(17)

_geom_special_details            
;
 All esds (except the esd in the dihedral angle between two l.s. planes)
 are estimated using the full covariance matrix.  The cell esds are taken
 into account individually in the estimation of esds in distances, angles
 and torsion angles; correlations between esds in cell parameters are only
 used when they are defined by crystal symmetry.  An approximate (isotropic)
 treatment of cell esds is used for estimating esds involving l.s. planes.
;
loop_
_geom_bond_atom_site_label_1
_geom_bond_atom_site_label_2
_geom_bond_distance
_geom_bond_site_symmetry_2
_geom_bond_publ_flag
S1 O1 1.432(3) . ?
S1 O2 1.425(3) . ?
S1 N1 1.666(3) . ?
S1 C20 1.769(4) . ?
S2 O3 1.571(3) . ?
S2 O4 1.411(3) . ?
S2 O5 1.406(3) . ?
S2 C11 1.839(5) . ?
F1 C11 1.317(6) . ?
F2 C11 1.313(6) . ?
F3 C11 1.335(5) . ?
O3 C10 1.431(5) . ?
N1 C17 1.454(5) . ?
N1 C19 1.500(5) . ?
C1 H1 0.9500 . ?
C1 C2 1.405(7) . ?
C1 C3 1.372(6) . ?
C2 H2 0.9500 . ?
C2 C4 1.368(7) . ?
C3 H3 0.9500 . ?
C3 C6 1.414(6) . ?
C4 H4 0.9500 . ?
C4 C5 1.411(6) . ?
C5 C6 1.425(6) . ?
C5 C8 1.425(6) . ?
C6 C7 1.434(6) . ?
C7 C10 1.364(6) . ?
C7 C15 1.490(5) . ?
C8 H8 0.9500 . ?
C8 C9 1.361(7) . ?
C9 H9 0.9500 . ?
C9 C10 1.413(6) . ?
C12 H12 0.9500 . ?
C12 C13 1.377(7) . ?
C12 C14 1.392(7) . ?
C13 H13 0.9500 . ?
C13 C16 1.387(6) . ?
C14 H14 0.9500 . ?
C14 C15 1.411(6) . ?
C15 C17 1.392(5) . ?
C16 C17 1.389(6) . ?
C16 C18 1.502(6) . ?
C18 H18A 0.9900 . ?
C18 H18B 0.9900 . ?
C18 C19 1.535(7) . ?
C19 H19A 0.9900 . ?
C19 H19B 0.9900 . ?
C20 C23 1.384(5) . ?
C20 C24 1.392(6) . ?
C21 H21 0.9500 . ?
C21 C22 1.396(7) . ?
C21 C23 1.383(7) . ?
C22 C25 1.502(7) . ?
C22 C26 1.397(7) . ?
C23 H23 0.9500 . ?
C24 H24 0.9500 . ?
C24 C26 1.386(7) . ?
C25 H25A 0.9800 . ?
C25 H25B 0.9800 . ?
C25 H25C 0.9800 . ?
C26 H26 0.9500 . ?

loop_
_geom_angle_atom_site_label_1
_geom_angle_atom_site_label_2
_geom_angle_atom_site_label_3
_geom_angle
_geom_angle_site_symmetry_1
_geom_angle_site_symmetry_3
_geom_angle_publ_flag
O1 S1 N1 106.78(17) . . ?
O1 S1 C20 108.36(18) . . ?
O2 S1 O1 120.08(19) . . ?
O2 S1 N1 105.86(18) . . ?
O2 S1 C20 108.24(18) . . ?
N1 S1 C20 106.81(18) . . ?
O3 S2 C11 101.95(18) . . ?
O4 S2 O3 106.83(18) . . ?
O4 S2 C11 105.6(3) . . ?
O5 S2 O3 112.46(18) . . ?
O5 S2 O4 121.6(2) . . ?
O5 S2 C11 106.5(2) . . ?
C10 O3 S2 120.3(2) . . ?
C17 N1 S1 116.5(3) . . ?
C17 N1 C19 104.3(3) . . ?
C19 N1 S1 114.5(3) . . ?
C2 C1 H1 119.6 . . ?
C3 C1 H1 119.6 . . ?
C3 C1 C2 120.7(4) . . ?
C1 C2 H2 120.1 . . ?
C4 C2 C1 119.8(4) . . ?
C4 C2 H2 120.1 . . ?
C1 C3 H3 119.5 . . ?
C1 C3 C6 120.9(4) . . ?
C6 C3 H3 119.5 . . ?
C2 C4 H4 119.5 . . ?
C2 C4 C5 120.9(4) . . ?
C5 C4 H4 119.5 . . ?
C4 C5 C6 119.5(4) . . ?
C4 C5 C8 121.0(4) . . ?
C8 C5 C6 119.5(4) . . ?
C3 C6 C5 118.1(4) . . ?
C3 C6 C7 122.8(4) . . ?
C5 C6 C7 119.1(4) . . ?
C6 C7 C15 121.8(3) . . ?
C10 C7 C6 117.9(4) . . ?
C10 C7 C15 120.3(4) . . ?
C5 C8 H8 119.5 . . ?
C9 C8 C5 120.9(4) . . ?
C9 C8 H8 119.5 . . ?
C8 C9 H9 120.8 . . ?
C8 C9 C10 118.4(4) . . ?
C10 C9 H9 120.8 . . ?
C7 C10 O3 119.1(4) . . ?
C7 C10 C9 124.0(4) . . ?
C9 C10 O3 116.8(3) . . ?
F1 C11 S2 110.5(4) . . ?
F1 C11 F3 108.5(4) . . ?
F2 C11 S2 111.0(4) . . ?
F2 C11 F1 110.5(4) . . ?
F2 C11 F3 108.8(4) . . ?
F3 C11 S2 107.5(3) . . ?
C13 C12 H12 119.2 . . ?
C13 C12 C14 121.6(4) . . ?
C14 C12 H12 119.2 . . ?
C12 C13 H13 120.8 . . ?
C12 C13 C16 118.5(4) . . ?
C16 C13 H13 120.8 . . ?
C12 C14 H14 119.4 . . ?
C12 C14 C15 121.2(4) . . ?
C15 C14 H14 119.4 . . ?
C14 C15 C7 120.2(3) . . ?
C17 C15 C7 123.9(3) . . ?
C17 C15 C14 115.7(4) . . ?
C13 C16 C17 119.9(4) . . ?
C13 C16 C18 129.6(4) . . ?
C17 C16 C18 110.5(4) . . ?
C15 C17 N1 126.4(4) . . ?
C16 C17 N1 110.4(3) . . ?
C16 C17 C15 123.1(4) . . ?
C16 C18 H18A 111.4 . . ?
C16 C18 H18B 111.4 . . ?
C16 C18 C19 101.8(3) . . ?
H18A C18 H18B 109.3 . . ?
C19 C18 H18A 111.4 . . ?
C19 C18 H18B 111.4 . . ?
N1 C19 C18 105.9(3) . . ?
N1 C19 H19A 110.5 . . ?
N1 C19 H19B 110.5 . . ?
C18 C19 H19A 110.5 . . ?
C18 C19 H19B 110.5 . . ?
H19A C19 H19B 108.7 . . ?
C23 C20 S1 119.3(3) . . ?
C23 C20 C24 120.9(4) . . ?
C24 C20 S1 119.8(3) . . ?
C22 C21 H21 119.6 . . ?
C23 C21 H21 119.6 . . ?
C23 C21 C22 120.8(4) . . ?
C21 C22 C25 120.6(4) . . ?
C21 C22 C26 118.3(4) . . ?
C26 C22 C25 121.1(4) . . ?
C20 C23 H23 120.1 . . ?
C21 C23 C20 119.8(4) . . ?
C21 C23 H23 120.1 . . ?
C20 C24 H24 120.7 . . ?
C26 C24 C20 118.6(4) . . ?
C26 C24 H24 120.7 . . ?
C22 C25 H25A 109.5 . . ?
C22 C25 H25B 109.5 . . ?
C22 C25 H25C 109.5 . . ?
H25A C25 H25B 109.5 . . ?
H25A C25 H25C 109.5 . . ?
H25B C25 H25C 109.5 . . ?
C22 C26 H26 119.2 . . ?
C24 C26 C22 121.7(4) . . ?
C24 C26 H26 119.2 . . ?

_shelx_res_file                  
;
TITL exp_7542_auto_a.res in P2(1)
REM Old TITL exp_7542_auto_a.res in P2(1)
REM SHELXT solution in P2(1)
REM R1 0.207, Rweak 0.048, Alpha 0.006, Orientation as input
REM Flack x = 0.208 ( 0.017 ) from Parsons' quotients
REM Formula found by SHELXT: C27 N O2 S F6
CELL 1.54184 6.9978 14.4109 12.2598 90 91.455 90
ZERR 2 0.0001 0.0003 0.0002 0 0.002 0
LATT -1
SYMM -X,0.5+Y,-Z
SFAC C H F N O S
UNIT 52 40 6 2 10 4

L.S. 10
PLAN  20
TEMP -173
BOND $H
list 4
fmap 2
ACTA
REM <olex2.extras>
REM <HklSrc "%.\\exp_7542_auto.hkl">
REM </olex2.extras>

WGHT    0.100000    0.174000
FVAR       0.82699
S1    6    0.131143    0.376333    0.502634    11.00000    0.03306    0.01795 =
         0.02496    0.00017   -0.00004   -0.00125
S2    6    0.004200    0.595589    0.106694    11.00000    0.03305    0.02982 =
         0.02567    0.00451   -0.00062    0.00136
F1    3    0.332813    0.677636    0.140764    11.00000    0.04369    0.04599 =
         0.05861    0.01988   -0.00947   -0.01074
F2    3    0.120673    0.710108    0.259923    11.00000    0.09886    0.02676 =
         0.03494   -0.00330   -0.00999    0.01113
F3    3    0.098142    0.768286    0.098347    11.00000    0.07645    0.02682 =
         0.04962    0.01147   -0.01698    0.00148
O1    5    0.246183    0.325156    0.428676    11.00000    0.04524    0.01564 =
         0.03035   -0.00113    0.00242    0.00140
O2    5   -0.050220    0.341192    0.532995    11.00000    0.03873    0.02834 =
         0.03186    0.00256   -0.00010   -0.00707
O3    5    0.042646    0.520887    0.197953    11.00000    0.03194    0.02748 =
         0.02538    0.00350    0.00166    0.00026
O4    5   -0.187397    0.624333    0.116000    11.00000    0.03442    0.05786 =
         0.04764    0.02215    0.00081    0.00547
O5    5    0.078492    0.569340    0.005748    11.00000    0.06048    0.03717 =
         0.02616    0.00492    0.00175    0.00201
N1    4    0.087839    0.479165    0.445006    11.00000    0.02909    0.01690 =
         0.02900    0.00188    0.00021    0.00147
C1    1    0.783701    0.299893    0.261904    11.00000    0.03339    0.02927 =
         0.03055    0.00121    0.00173    0.00231
AFIX  43
H1    2    0.903228    0.297929    0.300346    11.00000   -1.20000
AFIX   0
C2    1    0.741346    0.232878    0.181591    11.00000    0.04516    0.02916 =
         0.03499   -0.00046    0.00533    0.00381
AFIX  43
H2    2    0.831636    0.185756    0.166103    11.00000   -1.20000
AFIX   0
C3    1    0.654389    0.368095    0.285398    11.00000    0.03814    0.02128 =
         0.02710   -0.00012    0.00309    0.00092
AFIX  43
H3    2    0.684009    0.411707    0.341423    11.00000   -1.20000
AFIX   0
C4    1    0.569607    0.235737    0.125782    11.00000    0.04952    0.02364 =
         0.02967   -0.00397    0.00383    0.00084
AFIX  43
H4    2    0.540334    0.189531    0.072674    11.00000   -1.20000
AFIX   0
C5    1    0.435427    0.306323    0.145993    11.00000    0.04274    0.02201 =
         0.02681   -0.00128    0.00154   -0.00288
C6    1    0.477585    0.374417    0.227403    11.00000    0.03729    0.01837 =
         0.02480    0.00045    0.00430   -0.00201
C7    1    0.341747    0.446807    0.246141    11.00000    0.03310    0.02122 =
         0.02363    0.00373    0.00230   -0.00205
C8    1    0.257654    0.310077    0.086909    11.00000    0.04239    0.02909 =
         0.02868   -0.00443   -0.00148   -0.00486
AFIX  43
H8    2    0.226986    0.263104    0.034990    11.00000   -1.20000
AFIX   0
C9    1    0.131123    0.380048    0.103823    11.00000    0.03924    0.02918 =
         0.02595   -0.00040    0.00022   -0.00465
AFIX  43
H9    2    0.013033    0.382676    0.063973    11.00000   -1.20000
AFIX   0
C10   1    0.179598    0.448678    0.182063    11.00000    0.03419    0.02202 =
         0.02694    0.00075    0.00312   -0.00198
C11   1    0.150266    0.693645    0.156364    11.00000    0.05495    0.02567 =
         0.03734    0.00852   -0.00636    0.00205
C12   1    0.550503    0.655881    0.395295    11.00000    0.03744    0.02044 =
         0.04639    0.00125   -0.00577   -0.00443
AFIX  43
H12   2    0.655829    0.696799    0.387920    11.00000   -1.20000
AFIX   0
C13   1    0.422722    0.671400    0.476858    11.00000    0.04603    0.01594 =
         0.03776   -0.00305   -0.00763   -0.00126
AFIX  43
H13   2    0.437779    0.722871    0.524723    11.00000   -1.20000
AFIX   0
C14   1    0.529050    0.581669    0.323380    11.00000    0.03338    0.02043 =
         0.03481    0.00461   -0.00214    0.00029
AFIX  43
H14   2    0.619545    0.573088    0.267802    11.00000   -1.20000
AFIX   0
C15   1    0.375274    0.518963    0.331571    11.00000    0.03164    0.01524 =
         0.02700    0.00226   -0.00204    0.00003
C16   1    0.271476    0.610138    0.487529    11.00000    0.03956    0.01632 =
         0.02646    0.00014   -0.00456    0.00381
C17   1    0.253884    0.534384    0.417956    11.00000    0.03001    0.01805 =
         0.02512    0.00119   -0.00416    0.00187
C18   1    0.108101    0.612919    0.564534    11.00000    0.04718    0.02120 =
         0.03110   -0.00182    0.00230    0.00672
AFIX  23
H18A  2    0.051294    0.675728    0.568104    11.00000   -1.20000
H18B  2    0.148790    0.593058    0.638859    11.00000   -1.20000
AFIX   0
C19   1   -0.031665    0.543164    0.511587    11.00000    0.03584    0.03032 =
         0.03326   -0.00066    0.00561    0.00629
AFIX  23
H19A  2   -0.099621    0.508029    0.568147    11.00000   -1.20000
H19B  2   -0.127260    0.575631    0.464496    11.00000   -1.20000
AFIX   0
C20   1    0.268694    0.397588    0.623071    11.00000    0.03385    0.01642 =
         0.02623    0.00066    0.00099    0.00064
C21   1    0.282227    0.427098    0.815320    11.00000    0.04544    0.03419 =
         0.02618    0.00105    0.00406    0.00767
AFIX  43
H21   2    0.219087    0.432877    0.882672    11.00000   -1.20000
AFIX   0
C22   1    0.479402    0.440962    0.812065    11.00000    0.04434    0.02131 =
         0.03222    0.00264   -0.00471   -0.00107
C23   1    0.177722    0.405047    0.721637    11.00000    0.03194    0.03191 =
         0.02939    0.00425    0.00169    0.00322
AFIX  43
H23   2    0.043807    0.395040    0.724915    11.00000   -1.20000
AFIX   0
C24   1    0.465558    0.409438    0.617265    11.00000    0.03500    0.02820 =
         0.03206    0.00257    0.00550    0.00111
AFIX  43
H24   2    0.527965    0.403308    0.549725    11.00000   -1.20000
AFIX   0
C25   1    0.592560    0.464880    0.913955    11.00000    0.06095    0.04851 =
         0.03520    0.00131   -0.01259   -0.00416
AFIX 137
H25A  2    0.511850    0.499992    0.963436    11.00000   -1.50000
H25B  2    0.703446    0.502558    0.894952    11.00000   -1.50000
H25C  2    0.636214    0.407696    0.949958    11.00000   -1.50000
AFIX   0
C26   1    0.568614    0.430373    0.712128    11.00000    0.03407    0.03466 =
         0.03730    0.00707   -0.00417   -0.00186
AFIX  43
H26   2    0.703293    0.437708    0.709137    11.00000   -1.20000
AFIX   0
HKLF 4

REM  exp_7542_auto_a.res in P2(1)
REM R1 =  0.0478 for    4522 Fo > 4sig(Fo)  and  0.0493 for all    4648 data
REM    335 parameters refined using      1 restraints

END

WGHT      0.1003      0.1737

REM Highest difference peak  0.491,  deepest hole -0.442,  1-sigma level  0.074
Q1    1   0.1969  0.3803  0.5751  11.00000  0.05    0.49
Q2    1  -0.0074  0.7017  0.2803  11.00000  0.05    0.43
Q3    1  -0.2413  0.6446  0.7044  11.00000  0.05    0.40
Q4    1   0.2796  0.6921  0.2058  11.00000  0.05    0.37
Q5    1   0.1298  0.5822  0.0646  11.00000  0.05    0.37
Q6    1  -0.0279  0.5957  0.0341  11.00000  0.05    0.36
Q7    1   0.2358  0.3968  0.6652  11.00000  0.05    0.32
Q8    1  -0.1599  0.6042  0.0790  11.00000  0.05    0.31
Q9    1   0.2560  0.3705  0.4725  11.00000  0.05    0.30
Q10   1  -0.1279  0.3425  0.5761  11.00000  0.05    0.30
Q11   1   0.3650  0.4050  0.6127  11.00000  0.05    0.28
Q12   1   1.0121  0.1557  0.1949  11.00000  0.05    0.28
Q13   1   0.1782  0.3701  0.4257  11.00000  0.05    0.27
Q14   1  -0.0489  0.3613  0.4766  11.00000  0.05    0.26
Q15   1   0.0563  0.5776 -0.0606  11.00000  0.05    0.26
Q16   1   0.2273  0.3240  0.3493  11.00000  0.05    0.25
Q17   1  -0.2651  0.6389  0.0431  11.00000  0.05    0.25
Q18   1   0.0958  0.7335  0.0323  11.00000  0.05    0.24
Q19   1  -0.1294  0.6200  0.1516  11.00000  0.05    0.24
Q20   1   0.3923  0.3331  0.4029  11.00000  0.05    0.24
;
_shelx_res_checksum              63765
_shelx_hkl_file                  
;
   0 -16   4  118.83   10.23
   0 -16   5   26.48    4.60
   0 -15   6   -0.39    2.93
   0 -15   6   -1.59    2.65
   0 -15   7   32.24    5.63
   0 -14   5  103.42   11.87
   0 -14   6   62.61    9.09
   0 -14   7  122.03   12.90
   0 -14   7  117.14   12.32
   0 -14   8   47.56    7.44
   0 -14  -8   31.17    3.08
   0 -14   8   45.77    6.95
   0 -13   6   43.29    9.08
   0 -13   7   55.15    9.89
   0 -13  -8   46.25    4.11
   0 -13   8   77.31   10.67
   0 -13   8   70.10   10.22
   0 -13  -9    9.57    1.87
   0 -13   9    3.56    3.51
   0 -12   0  184.96   21.23
   0 -12   1   66.86   13.27
   0 -12   1   60.58   13.80
   0 -12  -1   99.35   14.32
   0 -12  -1   73.71   12.09
   0 -12   2   48.73   14.12
   0 -12  -2   48.03    8.79
   0 -12  -2   53.64   10.56
   0 -12   3  321.68   34.29
   0 -12  -3  410.56   29.60
   0 -12  -3  335.94   30.77
   0 -12   7  118.60   15.47
   0 -12   8  107.40   13.44
   0 -12   8  104.57   14.22
   0 -12   9  124.52   13.24
   0 -12  -9  142.68    7.99
   0 -12   9  187.70   16.77
   0 -12  -9   92.44    7.62
   0 -12   9  175.42   15.60
   0 -12  10   36.91    6.89
   0 -12  10   27.22    5.71
   0 -12 -10   38.12    3.28
   0 -12 -10   27.76    2.89
   0 -11   0   -1.47    3.22
   0 -11   0   -2.93    6.58
   0 -11   0    3.40    4.24
   0 -11  -1   58.44   10.68
   0 -11   1   57.24   13.15
   0 -11  -1   54.94   11.25
   0 -11  -2  602.72   42.41
   0 -11   2  508.32   43.19
   0 -11  -2  635.05   42.11
   0 -11  -3  567.60   42.70
   0 -11   3  548.80   46.44
   0 -11  -3  675.82   40.80
   0 -11   4    7.68    5.80
   0 -11  -4    5.56    4.80
   0 -11   4   11.37   11.13
   0 -11  -4    4.56    3.50
   0 -11   5  105.57   14.77
   0 -11  -5  108.56   15.69
   0 -11  -5  107.31   13.39
   0 -11   5  134.18   22.07
   0 -11   6  294.47   26.51
   0 -11   7   31.68    9.67
   0 -11   8  137.55   17.60
   0 -11   8  159.74   18.41
   0 -11   9   17.27    7.37
   0 -11  -9    8.48    2.12
   0 -11   9    6.81    5.77
   0 -11   9    9.87    6.11
   0 -11 -10   12.86    2.11
   0 -11  10   22.32    6.79
   0 -11 -10   21.21    2.90
   0 -11  10   16.14    5.40
   0 -11 -10   31.34    3.55
   0 -11  10   15.35    6.35
   0 -11  11   -0.35    3.50
   0 -11  11    5.70    4.07
   0 -11 -11    1.82    1.09
   0 -11  11    4.87    2.92
   0 -11 -11    4.01    1.33
   0 -10   0  187.09   21.66
   0 -10   0  259.78   22.32
   0 -10   1   36.60   11.10
   0 -10  -1   29.59    8.11
   0 -10  -1   46.07    9.39
   0 -10  -2  573.42   38.32
   0 -10   2  522.19   41.06
   0 -10  -2  490.66   37.93
   0 -10   3   16.24   11.66
   0 -10  -3   26.51    6.32
   0 -10  -3   24.62    6.05
   0 -10  -3   30.34    8.37
   0 -10   4  223.02   22.14
   0 -10  -4  237.04   20.10
   0 -10   4  175.39   25.70
   0 -10  -4  203.76   20.07
   0 -10  -4  263.72   24.75
   0 -10   5  598.32   42.19
   0 -10  -5  612.07   44.03
   0 -10  -5  705.48   42.54
   0 -10   5  673.97   53.91
   0 -10  -5  730.25   48.30
   0 -10  -6  108.08   14.88
   0 -10  -6   99.08   12.59
   0 -10   6   89.70   12.74
   0 -10   7   68.67   13.45
   0 -10   7   86.90   12.80
   0 -10   8  374.21   31.91
   0 -10   8  423.60   32.39
   0 -10   8  325.79   28.13
   0 -10   8  400.37   28.88
   0 -10  -9   10.71    2.52
   0 -10   9    9.65    8.04
   0 -10   9    9.28    7.03
   0 -10   9   10.56    5.72
   0 -10   9   11.69    5.25
   0 -10 -10   88.99    6.49
   0 -10  10   65.83   11.84
   0 -10  10  102.13   13.46
   0 -10  10   90.42   11.50
   0 -10 -10   94.44    6.90
   0 -10  10   79.66    9.87
   0 -10 -11   32.02    3.07
   0 -10  11   35.83    7.55
   0 -10 -11   41.08    3.61
   0 -10  11   35.39    6.05
   0 -10 -11   30.48    3.28
   0 -10  12   21.41    4.66
   0 -10 -12   20.27    2.11
   0 -10  12   27.30    5.02
   0 -10 -12   21.35    2.19
   0 -10 -12   17.44    2.01
   0  -9   0   -0.65    2.86
   0  -9   0   -1.79    6.72
   0  -9  -1  323.58   26.03
   0  -9   1  316.66   24.00
   0  -9  -1  278.53   24.08
   0  -9   1  288.09   26.69
   0  -9  -2  170.67   18.73
   0  -9   2  133.40   19.18
   0  -9  -2  167.37   15.33
   0  -9  -2  183.35   18.08
   0  -9  -3  344.27   28.57
   0  -9  -3  355.82   26.48
   0  -9  -3  287.03   23.57
   0  -9   3  279.79   29.68
   0  -9  -4  158.44   18.96
   0  -9  -4  147.11   14.69
   0  -9   4  130.63   21.35
   0  -9  -4  161.86   16.57
   0  -9   5    6.12   10.12
   0  -9   5   18.16    5.69
   0  -9  -5   24.68    6.10
   0  -9   6   87.99   12.43
   0  -9  -6   99.46   12.31
   0  -9   6  117.26   21.86
   0  -9   6   84.34   11.58
   0  -9  -6  112.07   16.07
   0  -9   6   88.44   19.14
   0  -9   6   88.32   12.14
   0  -9   7    1.72    6.85
   0  -9   7    7.12    5.57
   0  -9   7    8.98   13.05
   0  -9  -7    2.55    2.93
   0  -9   7    6.63    6.29
   0  -9  -7    0.92    3.82
   0  -9   7    7.67   11.74
   0  -9   8  144.89   19.03
   0  -9   8  167.86   18.47
   0  -9   8  156.44   16.93
   0  -9   8  155.20   16.73
   0  -9  -9   17.16    3.10
   0  -9   9   22.12    9.83
   0  -9   9   26.36    9.02
   0  -9   9   18.06    6.66
   0  -9   9   14.11    6.36
   0  -9 -10   10.64    2.42
   0  -9  10   10.10    7.78
   0  -9 -10   24.94    3.97
   0  -9  10   16.78    5.98
   0  -9  10   12.40    5.55
   0  -9 -11  102.09    7.30
   0  -9  11   88.77   13.02
   0  -9  11  130.48   13.78
   0  -9  11  105.80   11.31
   0  -9 -11  124.91    7.73
   0  -9 -11  115.09    7.61
   0  -9  11  115.16   11.65
   0  -9  12   46.77    7.96
   0  -9 -12   47.87    3.82
   0  -9  12   53.57    6.33
   0  -9  12   63.39    8.05
   0  -9 -12   51.63    4.03
   0  -9 -12   53.29    4.09
   0  -8   0  106.12   12.48
   0  -8   0   74.42   12.22
   0  -8   1  420.62   28.76
   0  -8   1  381.95   29.94
   0  -8  -1  395.58   28.16
   0  -8   2  429.40   36.19
   0  -8  -2  705.04   36.87
   0  -8   2  588.38   39.50
   0  -8  -2  534.21   34.63
   0  -8   2  515.78   36.83
   0  -8  -2  745.02   39.67
   0  -8   3  165.35   23.18
   0  -8  -3  316.03   25.65
   0  -8   3  301.58   26.71
   0  -8  -3  320.35   22.82
   0  -8   3  200.89   22.60
   0  -8   4   50.94   14.16
   0  -8  -4   82.29   13.06
   0  -8   4   43.63   12.78
   0  -8  -4   77.36    9.87
   0  -8   4   67.96   15.23
   0  -8   5  595.90   35.15
   0  -8   5  417.24   43.41
   0  -8   5  531.91   44.72
   0  -8   5  411.58   31.96
   0  -8   6   30.38    7.68
   0  -8   6   41.01   15.12
   0  -8   6   75.18   17.26
   0  -8  -6   59.32    8.99
   0  -8   6   41.70    7.68
   0  -8  -6   68.18   12.48
   0  -8   6   38.31   15.34
   0  -8   6   47.44    8.65
   0  -8   7  472.77   33.11
   0  -8   7  563.61   37.15
   0  -8  -7  495.10   31.77
   0  -8   7  219.86   37.46
   0  -8   7  559.94   44.84
   0  -8   7  337.58   27.93
   0  -8   7  457.30   31.81
   0  -8   7  391.08   42.79
   0  -8  -7  525.73   37.38
   0  -8   8   69.01   19.84
   0  -8   8  113.35   14.56
   0  -8   8  106.87   16.82
   0  -8   8   99.00   19.36
   0  -8  -8  107.31   12.62
   0  -8  -8  110.98   14.94
   0  -8  -8   43.89    5.60
   0  -8   8   87.69   13.41
   0  -8   9  230.18   24.91
   0  -8  -9  173.96   12.85
   0  -8  -9  249.46   13.98
   0  -8   9  225.99   20.45
   0  -8   9  259.44   22.35
   0  -8 -10  209.56   12.75
   0  -8  10  189.65   22.04
   0  -8  10  214.07   20.77
   0  -8  10  196.26   18.25
   0  -8 -10  200.86   12.87
   0  -8  10  215.74   19.95
   0  -8 -11  182.99   11.36
   0  -8  11  157.20   18.47
   0  -8  11  203.24   18.11
   0  -8 -11  198.74   11.65
   0  -8  11  166.21   15.21
   0  -8 -11  198.18   11.61
   0  -8  11  190.89   16.93
   0  -8 -12   23.24    2.68
   0  -8  12   26.51    7.08
   0  -8  12   32.24    6.38
   0  -8 -12   22.94    2.94
   0  -8 -12   28.45    3.02
   0  -8  12   25.19    5.18
   0  -8  13   67.76    8.35
   0  -8 -13   91.84    5.48
   0  -8  13   87.56    8.20
   0  -8 -13   86.39    5.43
   0  -7   0    1.79    1.70
   0  -7   0    1.46    2.53
   0  -7   1  124.56   15.31
   0  -7   1  165.27   14.30
   0  -7   2    3.49    8.41
   0  -7   2    2.15    2.63
   0  -7   2    6.02    4.66
   0  -7  -2    7.89    4.32
   0  -7   2    7.47    8.42
   0  -7   3  375.20   29.01
   0  -7   3  318.96   27.72
   0  -7   4  278.59   29.68
   0  -7   4  258.73   27.82
   0  -7  -4  353.93   22.76
   0  -7   5  141.91   23.11
   0  -7   5  179.13   15.54
   0  -7  -5  188.09   16.03
   0  -7   5  138.40   22.59
   0  -7   6   97.41   12.91
   0  -7  -6  146.12   14.00
   0  -7   6  173.61   23.72
   0  -7   6   75.54   19.19
   0  -7   6  128.99   12.67
   0  -7  -6  149.56   18.14
   0  -7   6  116.38   23.24
   0  -7   6  120.87   13.29
   0  -7   7  257.02   22.69
   0  -7   7  299.41   26.00
   0  -7   7  129.80   27.76
   0  -7   7  344.81   33.11
   0  -7  -7  315.50   22.50
   0  -7   7  196.66   18.32
   0  -7   7  255.31   22.05
   0  -7  -7  303.06   26.16
   0  -7   7  242.93   32.07
   0  -7   8   33.64   17.50
   0  -7  -8   53.57   10.14
   0  -7   8   48.71   10.10
   0  -7   8   51.65   12.54
   0  -7   8   53.49   15.43
   0  -7  -8   45.09    8.49
   0  -7  -8   27.19    4.48
   0  -7   8   49.20   10.71
   0  -7   9  167.46   18.15
   0  -7   9  147.62   20.01
   0  -7  -9  131.59    9.92
   0  -7   9  109.06   19.35
   0  -7  -9  130.45   15.81
   0  -7  -9  170.32   10.69
   0  -7   9  155.00   18.03
   0  -7   9  116.66   16.28
   0  -7   9  145.49   15.99
   0  -7 -10   14.52    3.03
   0  -7  10   27.77    9.94
   0  -7  10   15.18    6.83
   0  -7 -10   18.53    2.97
   0  -7  10   10.11    5.04
   0  -7 -10   31.45    4.66
   0  -7  10   12.56    6.24
   0  -7 -11  121.69    8.68
   0  -7  11   97.55   14.95
   0  -7  11  117.78   14.14
   0  -7  11  104.48   11.81
   0  -7 -11  142.85    9.06
   0  -7 -11  138.52    9.00
   0  -7  11  126.58   14.21
   0  -7 -12   45.87    4.20
   0  -7  12   33.75    8.31
   0  -7  12   49.17    7.92
   0  -7 -12   47.97    4.29
   0  -7 -12   44.43    4.31
   0  -7 -12   48.01    4.22
   0  -7  12   46.57    7.48
   0  -7  13   84.65    9.96
   0  -7 -13   80.02    5.76
   0  -7 -13  105.09    6.07
   0  -7  13   93.88    8.86
   0  -6   0  746.62   43.65
   0  -6   0  784.87   42.85
   0  -6   1 2574.15  133.00
   0  -6   1 2800.56  127.67
   0  -6   1 2612.73  130.86
   0  -6   2  246.27   22.38
   0  -6   2  225.02   16.51
   0  -6   2  253.98   19.60
   0  -6   3  408.99   32.11
   0  -6   3  384.66   29.72
   0  -6   3  345.99   29.14
   0  -6   4 1323.98   72.76
   0  -6  -4 1080.81   61.33
   0  -6   4 1086.48   70.19
   0  -6  -4 1344.93   63.25
   0  -6  -4 1263.29   63.91
   0  -6   5   80.11   13.12
   0  -6   5  109.50   20.16
   0  -6  -5  165.41   18.05
   0  -6   5  124.02   11.80
   0  -6  -5  110.89   11.82
   0  -6   5  150.07   21.20
   0  -6  -5  141.09   12.64
   0  -6   5  150.34   19.32
   0  -6   6  482.40   35.74
   0  -6   6  504.19   48.37
   0  -6  -6  592.58   36.94
   0  -6   6  784.93   47.27
   0  -6  -6  705.97   37.63
   0  -6   6  549.12   34.24
   0  -6  -6  793.39   44.83
   0  -6   6  448.11   39.65
   0  -6   6  612.34   49.58
   0  -6   6  625.69   36.37
   0  -6   7  143.41   15.80
   0  -6   7  158.39   18.46
   0  -6   7  189.40   23.15
   0  -6  -7  180.74   15.74
   0  -6   7   96.50   24.56
   0  -6   7   99.66   11.50
   0  -6   7  149.85   15.73
   0  -6  -7  174.84   18.49
   0  -6   7  143.74   25.58
   0  -6   7  120.62   18.85
   0  -6   8  335.42   39.01
   0  -6   8  416.86   29.48
   0  -6   8  422.94   31.95
   0  -6   8  374.58   33.97
   0  -6  -8  397.58   29.08
   0  -6  -8  278.16   18.79
   0  -6   8  393.81   28.50
   0  -6  -9  348.54   30.06
   0  -6   9  227.20   34.90
   0  -6   9  388.11   29.36
   0  -6   9  353.25   30.94
   0  -6  -9  317.53   19.13
   0  -6   9  250.89   29.09
   0  -6  -9  306.24   25.73
   0  -6  -9  399.26   20.06
   0  -6   9  344.93   27.64
   0  -6   9  334.73   25.56
   0  -6  10  464.81   34.80
   0  -6 -10  426.39   22.15
   0  -6  10  457.67   31.58
   0  -6  10  438.18   31.29
   0  -6 -10  426.03   22.14
   0  -6  10  393.94   27.65
   0  -6 -10  426.21   22.38
   0  -6  11  309.70   27.88
   0  -6 -11  336.36   18.70
   0  -6  11  375.91   26.72
   0  -6 -11  293.22   18.43
   0  -6 -11  305.14   18.32
   0  -6  11  346.22   26.20
   0  -6 -11  368.44   18.84
   0  -6  11  303.10   22.51
   0  -6 -11  370.51   18.98
   0  -6  12   23.40    8.23
   0  -6 -12   28.60    3.39
   0  -6 -12   30.93    3.37
   0  -6  12   33.27    6.89
   0  -6 -12   24.24    3.25
   0  -6  12   26.15    6.13
   0  -6 -12   29.65    3.73
   0  -6  13   45.59    6.45
   0  -6 -13   46.20    3.71
   0  -6  13   40.35    7.40
   0  -6 -13   35.97    3.54
   0  -5   0    2.65    4.37
   0  -5   0    0.59    1.22
   0  -5   1 2323.79  119.69
   0  -5   1 2515.03  115.04
   0  -5   1 2385.93  117.73
   0  -5   2 2190.87  101.23
   0  -5   2 2041.08   92.74
   0  -5  -2 2284.88   93.91
   0  -5   2 2144.83   98.80
   0  -5   3  325.05   25.67
   0  -5   3  322.73   24.27
   0  -5   4 1949.33  105.18
   0  -5  -4 2073.49   96.38
   0  -5  -4 1977.94   97.56
   0  -5   4 1983.17  105.54
   0  -5  -4 2218.14  100.35
   0  -5   5  115.75   10.45
   0  -5   5  102.92   19.71
   0  -5   5   85.81   14.84
   0  -5  -5  123.63   11.48
   0  -5  -5  143.07   14.50
   0  -5   5  116.54   18.89
   0  -5   5  136.17   17.53
   0  -5   6  118.45   11.53
   0  -5  -6  164.78   13.82
   0  -5   6  173.37   20.21
   0  -5   6  123.65   22.74
   0  -5  -6  171.75   17.50
   0  -5  -6  170.69   17.37
   0  -5   6  105.05   18.06
   0  -5   6  145.45   23.83
   0  -5  -7  248.11   20.04
   0  -5   7  162.22   23.25
   0  -5   7  212.50   28.95
   0  -5   7  224.37   18.57
   0  -5   7  252.33   21.31
   0  -5   7  301.59   26.08
   0  -5   7  173.21   28.15
   0  -5   7  239.03   18.43
   0  -5   8  698.32   59.26
   0  -5   8  798.57   48.98
   0  -5   8  845.04   51.70
   0  -5   8  764.09   52.53
   0  -5  -8  805.22   50.22
   0  -5  -8  785.60   47.40
   0  -5   8  749.75   47.47
   0  -5  -8  780.86   39.51
   0  -5   8  788.64   48.12
   0  -5  -9  731.81   47.16
   0  -5   9  494.46   51.72
   0  -5  -9  775.25   34.96
   0  -5   9  813.37   49.17
   0  -5   9  825.55   46.28
   0  -5  -9  682.15   35.47
   0  -5  -9  755.41   42.36
   0  -5  -9  742.04   46.89
   0  -5   9  749.77   45.03
   0  -5  -9  862.74   35.66
   0  -5   9  694.90   41.26
   0  -5  -9  407.09   33.12
   0  -5 -10  186.01   20.57
   0  -5  10  194.44   21.98
   0  -5 -10  222.92   13.24
   0  -5  10  233.13   21.55
   0  -5 -10  184.23   17.92
   0  -5 -10  185.56   13.47
   0  -5 -10  211.08   13.14
   0  -5  10  216.86   20.19
   0  -5  10  195.87   17.46
   0  -5 -10  222.10   13.32
   0  -5 -11  303.54   16.88
   0  -5  11  244.42   25.06
   0  -5  11  299.86   24.13
   0  -5 -11  265.09   17.14
   0  -5  11  282.96   23.16
   0  -5 -11  283.36   16.62
   0  -5  11  254.15   19.93
   0  -5 -11  315.60   16.92
   0  -5  12  172.49   18.39
   0  -5 -12  196.41   11.95
   0  -5 -12  201.81   11.72
   0  -5  12  194.56   17.14
   0  -5 -12  172.05   11.99
   0  -5  12  204.86   17.19
   0  -5 -12  200.78   11.89
   0  -5  13   98.99    9.96
   0  -5 -13   87.05    5.98
   0  -5 -13   89.24    6.27
   0  -5 -13   76.98    6.17
   0  -5  14   19.92    3.71
   0  -4   0 3214.04  151.92
   0  -4   1 1920.53   88.35
   0  -4  -1 1972.17   83.40
   0  -4   1 1920.14   86.41
   0  -4   1 2084.42   83.91
   0  -4  -1 2170.54   83.14
   0  -4   2 4640.14  221.47
   0  -4   2 3751.29  218.39
   0  -4   2 4349.81  214.60
   0  -4   2 4566.76  219.81
   0  -4  -2 5665.73  218.44
   0  -4  -2 5705.14  219.25
   0  -4   3  350.58   27.22
   0  -4   3  396.85   28.70
   0  -4   3  384.52   27.45
   0  -4  -3  384.15   23.72
   0  -4  -3  444.83   25.87
   0  -4   4   87.63   15.10
   0  -4   4   43.43   10.62
   0  -4  -4   73.08    9.77
   0  -4   4   81.85   13.46
   0  -4   4   68.59   11.59
   0  -4  -4   78.36    7.81
   0  -4  -4   71.78    6.63
   0  -4   5 1278.14   73.11
   0  -4   5 1311.84   84.53
   0  -4   5 1569.86   85.17
   0  -4  -5 1536.40   75.71
   0  -4   5 1715.85   81.28
   0  -4   5 1607.40   88.04
   0  -4  -5 1869.92   83.58
   0  -4   6   40.18    5.62
   0  -4   6   53.55   15.97
   0  -4  -6   66.40   11.29
   0  -4   6   59.69   12.40
   0  -4   6   46.95   13.15
   0  -4  -6   61.96    9.51
   0  -4   6   65.80   17.41
   0  -4   7   47.95   14.28
   0  -4  -7   57.86    9.01
   0  -4   7   44.07    8.33
   0  -4   7   54.32   10.64
   0  -4  -7   67.65   12.33
   0  -4   7   62.09   13.64
   0  -4   7   47.85   17.90
   0  -4  -7   27.12    3.80
   0  -4   7   63.30    9.87
   0  -4   8  648.87   58.41
   0  -4   8  817.31   48.52
   0  -4  -8  612.11   38.13
   0  -4   8  874.47   51.03
   0  -4  -8  784.45   44.87
   0  -4   8  829.99   51.47
   0  -4  -8  763.29   45.14
   0  -4   8  799.99   47.32
   0  -4  -8  945.65   39.86
   0  -4   8  793.85   47.70
   0  -4   9  759.08   63.43
   0  -4  -9  864.65   54.07
   0  -4   9  649.99   63.36
   0  -4  -9  887.49   43.10
   0  -4   9  940.06   55.99
   0  -4   9  955.95   54.05
   0  -4  -9  947.83   57.80
   0  -4  -9  794.02   44.33
   0  -4  -9  889.87   49.88
   0  -4  -9  959.21   43.58
   0  -4   9  876.53   51.97
   0  -4   9  828.02   48.57
   0  -4  -9  741.67   42.62
   0  -4  10  349.92   45.50
   0  -4 -10  410.98   35.26
   0  -4 -10  506.67   27.36
   0  -4  10  569.38   37.34
   0  -4 -10  506.12   28.93
   0  -4 -10  512.22   33.81
   0  -4 -10  519.62   40.18
   0  -4 -10  522.20   27.58
   0  -4  10  535.65   35.69
   0  -4  10  470.02   31.61
   0  -4 -10  565.65   27.74
   0  -4 -11  105.47    8.18
   0  -4  11  115.34   14.13
   0  -4 -11  116.20    9.61
   0  -4 -11  101.01    8.10
   0  -4  11  117.26   13.72
   0  -4 -11  116.82    8.34
   0  -4 -12   54.79    5.13
   0  -4 -12   51.57    4.70
   0  -4  12   43.44    8.38
   0  -4 -12   49.47    5.63
   0  -4  12   61.65    8.73
   0  -4 -12   48.33    4.89
   0  -4 -12   56.68    5.20
   0  -4 -13   37.50    4.25
   0  -4 -13   40.22    3.99
   0  -4  13   28.91    7.31
   0  -4 -13   36.18    3.53
   0  -4  13   47.24    7.15
   0  -4 -13   32.18    3.62
   0  -4  14   23.83    4.34
   0  -4 -14   27.80    2.95
   0  -4  14   29.08    5.38
   0  -3   0    6.47    3.33
   0  -3   1 4046.78  234.38
   0  -3   1 4512.09  235.95
   0  -3   1 4739.07  234.97
   0  -3  -1 5952.31  234.19
   0  -3   1 5301.75  232.97
   0  -3   2 1729.68   90.62
   0  -3   2 1745.88   96.05
   0  -3   2 1988.60   96.33
   0  -3   2 1895.73   95.02
   0  -3  -2 2539.09   94.04
   0  -3  -2 2322.11   95.15
   0  -3   3 1112.71   60.15
   0  -3   3  968.96   60.79
   0  -3  -3 1192.57   59.31
   0  -3  -3 1000.99   55.28
   0  -3   3 1085.03   60.07
   0  -3  -3 1262.07   55.30
   0  -3   4  311.26   19.87
   0  -3   4  346.34   28.67
   0  -3   4  381.00   27.91
   0  -3   4  398.05   24.56
   0  -3  -4  426.59   26.70
   0  -3   4  401.36   29.04
   0  -3  -4  378.80   21.63
   0  -3   5  463.82   27.00
   0  -3  -5  663.37   37.86
   0  -3  -5  478.67   26.12
   0  -3   5  569.71   40.73
   0  -3   5  594.79   33.97
   0  -3   5  519.83   39.57
   0  -3   5  589.19   38.62
   0  -3  -6  601.33   38.57
   0  -3   6  512.20   42.81
   0  -3   6  551.46   34.71
   0  -3  -6  431.36   30.13
   0  -3   6  403.44   39.39
   0  -3  -7  632.14   39.54
   0  -3   7  633.99   54.13
   0  -3   7  635.58   41.69
   0  -3   7  716.31   44.15
   0  -3  -7  708.14   39.55
   0  -3   7  794.46   45.60
   0  -3   7  650.89   40.79
   0  -3   7  641.67   41.09
   0  -3   8  103.54   22.76
   0  -3   8  149.95   24.06
   0  -3   8  148.64   15.65
   0  -3  -8  147.12    9.18
   0  -3  -8  143.81   13.11
   0  -3  -8  218.51   23.66
   0  -3   8  151.10   17.48
   0  -3  -8  118.76   12.13
   0  -3  -8  166.04    9.73
   0  -3   8  145.20   14.88
   0  -3  -8   92.12    8.38
   0  -3   8  121.99   15.36
   0  -3   8  128.91   12.56
   0  -3  -9   92.17   13.08
   0  -3   9   67.15   20.07
   0  -3   9   79.54   19.65
   0  -3  -9   93.76    7.31
   0  -3   9   94.84   13.28
   0  -3  -9   84.61   10.52
   0  -3  -9   82.63    8.64
   0  -3  -9   92.48    7.33
   0  -3   9   96.15   12.50
   0  -3  -9  108.45    7.67
   0  -3   9   78.44    9.87
   0  -3  10   11.65   10.42
   0  -3 -10    9.68    4.51
   0  -3 -10   10.23    2.61
   0  -3  10   19.34    7.10
   0  -3 -10    7.01    4.04
   0  -3 -10   14.76    6.70
   0  -3 -10    8.59    2.96
   0  -3  10    4.82    4.88
   0  -3 -10    9.87    2.36
   0  -3  10    7.39    4.80
   0  -3 -10    3.76    2.23
   0  -3 -11  399.49   22.56
   0  -3  11  389.64   31.78
   0  -3  11  416.39   30.27
   0  -3 -11  396.11   22.08
   0  -3 -11  438.46   24.85
   0  -3 -11  385.08   22.61
   0  -3  11  439.33   29.39
   0  -3 -11  444.81   22.72
   0  -3  12   60.00   10.86
   0  -3 -12   66.02    5.73
   0  -3 -12   65.22    5.34
   0  -3  12   67.23   10.08
   0  -3 -12   62.15    6.67
   0  -3  12   70.38    9.24
   0  -3 -12   54.32    5.42
   0  -3 -12   58.18    5.51
   0  -3 -12   57.00    5.27
   0  -3 -13   17.54    3.27
   0  -3 -13   18.56    2.81
   0  -3  13   21.93    6.53
   0  -3 -13   18.34    2.68
   0  -3  13   24.11    5.50
   0  -3 -13   19.69    2.54
   0  -3  14   28.92    4.85
   0  -3 -14   30.18    3.45
   0  -3  14   24.03    5.14
   0  -2   0 1634.13   76.82
   0  -2   1 1831.27   98.83
   0  -2   1 1937.58   96.27
   0  -2   1 1940.89   98.78
   0  -2   1 2225.14   96.26
   0  -2   1 2025.93   98.16
   0  -2  -1 2378.99   98.31
   0  -2   2  655.05   39.27
   0  -2   2  597.50   40.06
   0  -2  -2  744.36   39.22
   0  -2   2  651.13   38.76
   0  -2   3  464.79   26.23
   0  -2   3  508.25   33.95
   0  -2   3  615.66   32.32
   0  -2   3  583.13   32.72
   0  -2  -3  634.22   32.61
   0  -2   3  502.87   28.72
   0  -2  -3  507.77   27.35
   0  -2   4 1453.96   76.44
   0  -2   4 1642.66   88.93
   0  -2   4 1918.94   88.76
   0  -2   4 1820.00   81.24
   0  -2  -4 1538.55   76.20
   0  -2  -4 2141.77   87.68
   0  -2   5  485.93   38.17
   0  -2  -5  420.35   27.52
   0  -2  -5  435.80   24.06
   0  -2   5  541.45   30.43
   0  -2   5  542.52   38.41
   0  -2  -5  604.68   35.86
   0  -2   6  143.23   21.77
   0  -2  -6  168.90   13.71
   0  -2   6  172.69   24.11
   0  -2   6  187.06   17.70
   0  -2  -6  158.94   12.72
   0  -2   6  166.07   24.91
   0  -2  -6  236.00   22.21
   0  -2  -7  481.90   31.40
   0  -2  -7  538.96   32.29
   0  -2   7  617.39   36.74
   0  -2   7  540.64   48.44
   0  -2   7  581.20   43.82
   0  -2   8  280.88   36.15
   0  -2   8  276.79   31.36
   0  -2   8  279.36   24.71
   0  -2  -8  289.71   16.34
   0  -2   8  331.76   24.52
   0  -2  -8  299.53   20.80
   0  -2   8  287.34   22.28
   0  -2  -8  309.00   16.79
   0  -2   8  252.76   19.52
   0  -2  -8  288.43   16.33
   0  -2   9  680.47   65.28
   0  -2  -9  772.61   50.53
   0  -2   9  841.88   52.85
   0  -2  -9  831.66   42.29
   0  -2   9  911.97   52.00
   0  -2  -9  871.51   45.41
   0  -2  -9  851.16   48.04
   0  -2   9  905.71   50.15
   0  -2  -9  823.81   42.58
   0  -2  -9  874.54   42.35
   0  -2  10  170.75   31.38
   0  -2 -10  202.93   20.41
   0  -2  10  235.24   22.91
   0  -2 -10  228.21   14.23
   0  -2  10  283.30   22.55
   0  -2 -10  254.12   17.05
   0  -2 -10  234.06   19.35
   0  -2 -10  277.89   28.39
   0  -2 -10  217.99   14.35
   0  -2  10  251.99   20.27
   0  -2  10  232.68   20.27
   0  -2 -10  240.75   14.24
   0  -2 -10  247.80   14.10
   0  -2  11   35.68    9.70
   0  -2 -11   37.72    4.41
   0  -2 -11   34.36    3.89
   0  -2 -11   41.55    5.99
   0  -2 -11   35.53    4.45
   0  -2  11   40.54    7.43
   0  -2 -11   35.37    4.18
   0  -2  11   34.22    7.33
   0  -2 -11   35.17    4.33
   0  -2  12    1.90    5.62
   0  -2 -12    2.81    1.68
   0  -2 -12    1.76    1.33
   0  -2 -12    1.97    2.17
   0  -2  12    5.20    3.39
   0  -2 -12    2.96    1.52
   0  -2  12    2.69    3.57
   0  -2 -12   -0.15    2.54
   0  -2 -13   16.84    3.46
   0  -2  13    8.35    5.29
   0  -2 -13   16.70    2.73
   0  -2 -13   18.91    2.83
   0  -2 -13   18.97    2.50
   0  -2 -14  103.02    7.38
   0  -2  14   91.39    9.63
   0  -1   1 3813.08  179.82
   0  -1   1 3499.69  179.41
   0  -1   2  699.34   35.48
   0  -1   2  881.63   39.40
   0  -1   2  786.22   39.58
   0  -1  -2  900.04   40.52
   0  -1   2  669.59   36.66
   0  -1   3  556.91   29.31
   0  -1   3  604.97   31.87
   0  -1  -3  603.89   29.49
   0  -1   4   83.97   13.85
   0  -1   4   94.05   12.62
   0  -1   4   95.16    9.79
   0  -1   4  109.79   14.53
   0  -1  -4  121.22   12.95
   0  -1  -4  104.28    6.84
   0  -1  -5   83.80    8.17
   0  -1   5  129.21   18.15
   0  -1   5   93.77   15.07
   0  -1  -5   94.32    8.08
   0  -1   5  106.47   11.28
   0  -1   5  101.19   17.08
   0  -1  -6  353.25   23.81
   0  -1   6  447.98   39.04
   0  -1   6  462.70   34.07
   0  -1   6  476.72   27.76
   0  -1  -6  433.27   25.01
   0  -1  -7  169.24   13.07
   0  -1   7  198.25   17.03
   0  -1  -7  244.37   15.72
   0  -1   7  176.71   24.04
   0  -1   7  218.81   29.46
   0  -1   8  132.82   22.23
   0  -1  -8  172.92   16.42
   0  -1   8  180.89   28.96
   0  -1   8  170.91   17.66
   0  -1  -8  176.32   10.87
   0  -1   8  220.58   18.72
   0  -1  -8  153.50   10.61
   0  -1  -8  206.49   15.17
   0  -1  -8  181.68   11.19
   0  -1   8  202.83   16.19
   0  -1  -8  191.68   10.94
   0  -1  -8  178.39   10.62
   0  -1   9  120.08   15.40
   0  -1  -9  141.01    9.42
   0  -1  -9  142.91    9.09
   0  -1  -9  138.51    9.22
   0  -1  -9  157.85   13.61
   0  -1  -9  131.72   11.61
   0  -1  -9  143.23    9.71
   0  -1   9  157.27   14.58
   0  -1  -9  128.84   14.41
   0  -1   9  111.04   24.61
   0  -1  10  519.51   58.11
   0  -1 -10  554.10   39.89
   0  -1  10  609.64   42.47
   0  -1 -10  634.37   33.77
   0  -1 -10  632.45   33.10
   0  -1 -10  813.69   53.18
   0  -1 -10  681.85   36.97
   0  -1 -10  661.15   34.28
   0  -1  10  695.19   39.98
   0  -1 -10  678.18   33.40
   0  -1 -10  677.02   33.74
   0  -1  10  706.46   41.80
   0  -1  11  241.93   22.69
   0  -1 -11  253.80   15.64
   0  -1 -11  256.25   14.95
   0  -1 -11  306.66   18.75
   0  -1  11  258.38   19.88
   0  -1 -11  255.80   15.96
   0  -1  11  271.38   21.57
   0  -1 -11  261.72   15.15
   0  -1  12   42.07    9.24
   0  -1 -12   56.71    5.51
   0  -1  12   53.08    8.69
   0  -1 -12   55.01    4.88
   0  -1 -12   68.11    7.35
   0  -1 -12   52.89    5.56
   0  -1  12   51.97    8.37
   0  -1  13  121.00   13.44
   0  -1 -13  150.71    9.91
   0  -1  13  139.02   13.20
   0  -1 -13  142.08    9.87
   0  -1  13  128.14   12.16
   0  -1 -14   18.80    3.00
   0  -1  14   11.38    3.76
   0  -1 -15    7.01    1.55
   0   0  -1  354.96   16.86
   0   0   1  333.64   18.44
   0   0   2  162.65    9.93
   0   0  -2  191.19    9.69
   0   0   3 9999.00  427.15
   0   0  -3 8974.41  422.97
   0   0   3 8969.61  423.46
   0   0  -4   15.20    2.72
   0   0   4   24.82    8.07
   0   0   4   15.87    8.38
   0   0  -4   31.91    7.09
   0   0   4   19.51    4.56
   0   0  -4   26.24    3.26
   0   0   5 2516.26  111.77
   0   0  -5 2653.92  111.42
   0   0   5 2658.23  118.46
   0   0   5 2936.64  129.80
   0   0  -6   17.42    7.39
   0   0  -6   16.42    3.37
   0   0   6   16.59   10.13
   0   0   6    3.43    9.65
   0   0  -7   65.01    7.23
   0   0   7   58.58   10.13
   0   0  -7   82.15   14.81
   0   0   7   51.39   13.90
   0   0  -7   49.37    7.49
   0   0   7   52.13   16.42
   0   0   8  626.04   55.12
   0   0  -8  598.99   37.18
   0   0  -8  592.35   31.38
   0   0   8  580.68   38.77
   0   0   8  624.72   38.21
   0   0  -8  696.52   36.43
   0   0   8  693.78   37.17
   0   0  -8  576.51   31.66
   0   0  -8  620.88   31.29
   0   0  -8  611.65   31.08
   0   0   9    5.64   10.72
   0   0  -9    0.50    1.55
   0   0  -9    1.76    1.07
   0   0   9    3.84    3.80
   0   0   9   -0.64    5.05
   0   0  -9    1.60    1.19
   0   0   9    0.62    5.04
   0   0  -9    2.84    2.27
   0   0  -9    2.54    5.28
   0   0  -9    1.97    1.36
   0   0   9    1.71    3.08
   0   0   9    2.83    4.15
   0   0  -9   -0.73    2.19
   0   0  -9    2.00    1.59
   0   0  10  744.17   68.72
   0   0  10  941.89   49.59
   0   0 -10  780.62   39.82
   0   0  10  804.71   49.20
   0   0 -10  780.78   40.61
   0   0  10  852.44   49.96
   0   0 -10  882.06   44.20
   0   0 -10 1000.93   61.00
   0   0  10  970.10   64.91
   0   0  10  841.75   45.99
   0   0 -10  791.23   41.13
   0   0 -10  751.59   40.30
   0   0  10  708.84   48.19
   0   0 -10  793.08   40.15
   0   0  10  904.22   49.38
   0   0 -11  107.35    7.50
   0   0  11  110.27   12.92
   0   0 -11  131.91   10.84
   0   0  11   63.30   11.66
   0   0 -11  108.62    8.24
   0   0  11   83.54   12.77
   0   0 -11  109.99    8.65
   0   0  11  118.07   13.22
   0   0 -12  142.40    9.25
   0   0  12  131.26   13.74
   0   0 -12  163.95   12.11
   0   0  12  130.08   14.79
   0   0 -12  148.54   10.24
   0   0 -12  142.91   10.41
   0   0  12  157.68   14.59
   0   0  13  320.01   21.84
   0   0  13  289.02   21.97
   0   0 -13  299.06   17.95
   0   0  13  293.31   21.14
   0   0 -14    4.95    1.87
   0   0 -14    4.15    1.32
   0   0  14    1.56    2.04
   0   0  14    4.42    3.92
   0   0 -15   53.45    4.22
   0   1   0    0.31    0.27
   0   1   0    0.59    0.42
   0   1   1 3556.94  149.21
   0   1  -1 3063.34  148.65
   0   1  -2  807.37   43.21
   0   1   2  741.42   44.19
   0   1  -3  748.19   39.22
   0   1   3  727.07   41.27
   0   1   4  130.67   10.73
   0   1  -4  131.66    8.82
   0   1   4  105.96   11.82
   0   1  -5  132.06    9.22
   0   1   5  107.97   10.83
   0   1   5   92.83   13.15
   0   1  -6  476.05   25.36
   0   1   6  414.30   27.08
   0   1   6  424.72   30.53
   0   1  -6  406.22   25.31
   0   1  -7  185.29   14.34
   0   1  -8  157.30   13.80
   0   1  -8  158.27    9.78
   0   1   8  202.19   15.86
   0   1  -8  160.55   10.61
   0   1   8  218.84   17.19
   0   1  -8  171.10   10.03
   0   1   8  220.15   18.73
   0   1  -8  168.36   10.37
   0   1   8  161.34   15.84
   0   1  -9  107.97   10.28
   0   1  -9  127.43    8.05
   0   1   9  138.43   13.44
   0   1  -9  125.60    8.65
   0   1   9  115.19   13.75
   0   1  -9  117.48    8.84
   0   1   9  141.27   14.41
   0   1   9  132.53   14.32
   0   1  -9  119.71    8.18
   0   1  10  651.25   38.16
   0   1 -10  580.38   30.34
   0   1  10  743.92   42.35
   0   1 -10  595.06   31.35
   0   1  10  605.33   38.73
   0   1  10  627.64   50.46
   0   1 -10  567.49   31.66
   0   1  10  693.21   39.76
   0   1  10  557.82   39.34
   0   1 -11  249.77   14.63
   0   1  11  275.83   21.03
   0   1 -11  263.07   16.46
   0   1 -11  264.65   16.20
   0   1  11  276.06   21.66
   0   1  11  275.50   22.07
   0   1  11  210.15   21.34
   0   1 -11  264.08   15.78
   0   1 -12   37.42    3.78
   0   1  12   43.53    7.38
   0   1 -12   42.41    4.77
   0   1  12   47.97    8.15
   0   1  12   50.13    8.21
   0   1 -12   45.89    5.08
   0   1  13  121.66   12.44
   0   1 -13  153.33   10.21
   0   1  13  152.25   13.27
   0   1 -14   18.46    2.62
   0   1  14   14.69    3.63
   0   1 -14   17.43    2.46
   0   2   0 1776.49   87.76
   0   2   0 1985.61   88.33
   0   2  -1 1908.72  109.67
   0   2   1 3523.45  112.91
   0   2  -2  609.04   32.29
   0   2  -2  568.69   28.31
   0   2  -3  499.30   28.28
   0   2   3  490.42   24.81
   0   2  -4 1972.80   91.43
   0   2   4 1965.24   82.76
   0   2   4 2379.24   98.45
   0   2  -4 1488.30   82.92
   0   2   4 1527.08   85.12
   0   2   5  486.07   23.61
   0   2  -5  521.63   33.20
   0   2  -6  276.32   23.69
   0   2   6  298.05   29.41
   0   2  -7  808.74   47.52
   0   2   7  656.06   36.94
   0   2   7  753.01   53.52
   0   2   8  261.48   34.00
   0   2   8  261.02   18.72
   0   2  -8  236.90   13.58
   0   2   8  350.01   24.14
   0   2   8  236.39   19.23
   0   2  -8  240.18   14.26
   0   2  -8  350.52   30.34
   0   2   8  328.66   30.17
   0   2   8  251.07   19.99
   0   2  -8  238.55   14.67
   0   2   8  286.57   20.51
   0   2   8  278.43   21.48
   0   2  -8  242.92   13.83
   0   2   9  702.33   62.07
   0   2  -9  750.47   38.95
   0   2  -9  669.59   35.14
   0   2   9  724.06   41.60
   0   2   9  690.14   42.28
   0   2   9 1010.18   49.41
   0   2  -9  691.04   36.07
   0   2   9  883.03   57.63
   0   2   9  637.00   41.95
   0   2  -9  677.94   36.59
   0   2   9  787.42   43.82
   0   2   9  818.05   46.37
   0   2  10  218.08   33.70
   0   2 -10  257.17   26.64
   0   2 -10  231.51   15.70
   0   2  10  213.36   17.73
   0   2 -10  219.18   12.52
   0   2  10  315.73   24.20
   0   2 -10  217.25   13.42
   0   2  10  217.69   18.93
   0   2  10  227.44   27.32
   0   2 -10  201.38   14.08
   0   2  10  128.50   16.42
   0   2 -10  213.05   13.87
   0   2  10  200.08   19.93
   0   2  10  236.29   19.59
   0   2 -11   18.90    4.23
   0   2  11   16.88    7.28
   0   2 -11   21.85    3.60
   0   2  11   18.31    5.95
   0   2 -11   21.17    2.80
   0   2  11   21.32    5.68
   0   2 -11   16.28    3.39
   0   2 -11   20.14    3.62
   0   2  11   20.16    5.82
   0   2 -12    4.64    2.67
   0   2 -12    6.62    2.28
   0   2  12    0.88    3.59
   0   2 -12    3.87    2.02
   0   2  12    0.51    4.38
   0   2  12    1.38    3.87
   0   2  12    1.26    4.69
   0   2 -13   22.62    3.73
   0   2  13   18.34    5.99
   0   2 -13   24.15    3.52
   0   2  13   26.33    5.48
   0   2  14   85.08    8.15
   0   2 -14   97.42    6.39
   0   2 -14   78.03    5.79
   0   2 -14   95.10    6.48
   0   3   0    6.72    1.71
   0   3   0    6.26    2.00
   0   3  -1 4662.85  250.66
   0   3   1 5164.60  251.99
   0   3   2 3234.02  114.11
   0   3  -2 1890.41  108.63
   0   3  -3 1018.27   53.77
   0   3   3 1091.07   51.74
   0   3  -3  930.20   48.02
   0   3   3 1489.56   60.31
   0   3   3 1379.68   56.91
   0   3  -4  393.73   25.31
   0   3   4  410.56   22.36
   0   3  -5  592.35   34.87
   0   3   5  587.60   30.27
   0   3   5  682.35   41.49
   0   3   5  586.58   35.22
   0   3  -6  542.92   35.23
   0   3   6  531.62   35.46
   0   3   6  520.96   29.54
   0   3   6  589.69   41.87
   0   3   7  844.22   46.01
   0   3   7  727.84   42.22
   0   3   7  929.18   47.07
   0   3  -7  995.70   54.57
   0   3   7  874.41   53.36
   0   3  -7  653.34   37.56
   0   3   7  825.93   59.13
   0   3   8  129.36   23.08
   0   3  -8  138.26   19.07
   0   3  -8  101.76    7.17
   0   3   8  116.02   11.08
   0   3   8  157.85   15.84
   0   3   8  115.52   11.98
   0   3   8  111.49   17.44
   0   3   8  123.34   13.55
   0   3  -8  110.54    8.35
   0   3   8  131.77   14.23
   0   3   8  116.68   12.16
   0   3   9   76.79   19.32
   0   3  -9   63.91    7.43
   0   3  -9   76.10    5.80
   0   3   9   87.43    9.81
   0   3   9   73.40    9.89
   0   3  -9   78.40    6.61
   0   3   9  129.58   14.90
   0   3   9   75.81   15.19
   0   3  -9   77.09    7.19
   0   3   9   86.17   11.90
   0   3  -9   75.63    6.94
   0   3   9   92.30   12.49
   0   3   9   86.29   10.98
   0   3  10    3.84    8.41
   0   3 -10    8.25    3.07
   0   3 -10   -1.02    3.75
   0   3 -10    8.22    1.78
   0   3  10    9.08    4.04
   0   3  10    8.44    4.57
   0   3  10   12.45    6.96
   0   3  10    5.20    5.70
   0   3 -10    9.92    2.75
   0   3  10    9.45    5.90
   0   3 -10    8.83    2.43
   0   3  10    5.30    3.65
   0   3  10    6.66    4.75
   0   3 -11  395.79   22.08
   0   3  11  366.78   24.93
   0   3 -11  380.77   21.73
   0   3  11  328.83   23.57
   0   3 -11  336.28   18.72
   0   3 -11  365.21   21.31
   0   3 -11  373.30   21.03
   0   3  11  376.34   26.29
   0   3 -12   49.21    5.80
   0   3  12   34.07    8.96
   0   3  12   45.54    7.41
   0   3  12   43.88    8.76
   0   3 -12   39.15    5.12
   0   3 -12   42.42    5.18
   0   3 -12   48.71    5.41
   0   3  12   52.77    8.37
   0   3 -13   19.81    3.36
   0   3  13    0.51    4.22
   0   3  13    5.85    4.49
   0   3 -13   17.87    3.01
   0   3 -13   22.20    3.32
   0   3  13   26.02    5.51
   0   3 -13   18.88    3.05
   0   3  14   32.99    5.15
   0   3 -14   33.60    3.57
   0   3 -14   33.46    3.53
   0   3 -14   32.09    3.64
   0   4   0 3645.93  177.90
   0   4   0 3935.69  178.80
   0   4  -1 1939.10   92.20
   0   4   1 2053.40   95.62
   0   4   1 2108.22   96.57
   0   4  -2 4331.66  235.63
   0   4  -2 4849.85  238.54
   0   4   3  459.89   28.31
   0   4  -3  474.40   29.34
   0   4   4   57.30    6.81
   0   4   4   72.33   11.76
   0   4  -4   53.52    8.26
   0   4   5 1581.56   83.51
   0   4  -5 1545.12   86.78
   0   4   6   84.70   10.23
   0   4   6   87.74   13.06
   0   4   6   73.37   15.05
   0   4  -6   76.49   12.20
   0   4   7   60.65   14.68
   0   4  -7   61.05   11.63
   0   4   7   41.77    5.77
   0   4   7   34.65    6.87
   0   4   7   58.56    9.55
   0   4   7   48.67   10.75
   0   4  -7   53.71    5.40
   0   4   7   55.17    8.96
   0   4  -7   46.87    4.83
   0   4   7   51.53    8.57
   0   4   7   42.64    6.82
   0   4   8  889.07   63.33
   0   4   8  729.28   41.78
   0   4  -8  690.21   37.19
   0   4   8  775.27   43.02
   0   4   8  791.62   54.21
   0   4  -8  741.12   39.60
   0   4   8  898.22   47.41
   0   4  -8  730.10   38.98
   0   4   8  917.26   49.71
   0   4   8  770.65   44.00
   0   4   9  762.14   64.66
   0   4  -9  761.13   41.81
   0   4  -9  882.50   54.79
   0   4   9  729.95   43.92
   0   4   9  824.83   45.64
   0   4   9  811.05   57.90
   0   4  -9  770.14   41.73
   0   4  -9  745.52   41.05
   0   4   9  907.47   49.55
   0   4   9  799.06   50.43
   0   4   9  801.96   46.63
   0   4 -10  434.53   25.49
   0   4 -10  443.26   36.57
   0   4  10  455.79   30.47
   0   4  10  375.00   31.96
   0   4  10  420.06   28.33
   0   4  10  421.73   39.51
   0   4 -10  435.54   25.43
   0   4  10  452.56   31.53
   0   4 -10  430.87   24.89
   0   4  10  396.61   45.55
   0   4 -11   75.58    7.63
   0   4  11   98.86   14.35
   0   4  11   68.52    9.10
   0   4  11   59.60   10.26
   0   4 -11   74.79    7.63
   0   4 -11   81.91    7.74
   0   4 -11   82.54    7.51
   0   4  11   83.15   10.83
   0   4 -12   36.93    4.89
   0   4  12   37.98    9.15
   0   4 -12   34.99    4.76
   0   4  12   21.00    6.15
   0   4 -12   41.11    4.92
   0   4 -12   38.62    4.79
   0   4  12   39.81    7.23
   0   4 -13   30.96    3.98
   0   4 -13   27.63    3.67
   0   4 -13   38.19    4.24
   0   4  13   39.17    6.46
   0   4 -13   35.54    4.07
   0   4 -14   19.32    2.56
   0   4 -14   22.53    2.79
   0   4  14   20.86    4.12
   0   5   0    0.29    1.81
   0   5   0    2.07    2.38
   0   5   1 2550.56  134.08
   0   5  -1 2962.88  137.14
   0   5   1 2587.69  135.10
   0   5   2 2418.12  108.46
   0   5   2 2565.10  112.72
   0   5  -2 2362.52  113.27
   0   5   3  439.91   26.27
   0   5   3  411.24   26.49
   0   5  -3  355.22   26.02
   0   5   4 2035.14  105.76
   0   5   4 1953.66  102.06
   0   5  -4 1933.74  102.90
   0   5   5  147.88   13.34
   0   5   5  137.86   17.50
   0   5  -5  132.26   14.47
   0   5   6  192.47   21.93
   0   5   6  124.77    9.52
   0   5  -6  174.78   17.69
   0   5   6  101.75   11.63
   0   5  -6  159.25   10.59
   0   5  -6  145.86    9.94
   0   5   6  159.80   14.42
   0   5   6  196.85   16.24
   0   5   6  143.33   11.94
   0   5   7  250.13   29.09
   0   5   7  179.78   16.62
   0   5   7  282.47   20.70
   0   5   7  215.81   23.48
   0   5  -7  211.72   14.39
   0   5   7  263.79   20.13
   0   5  -7  209.74   13.94
   0   5   7  279.62   21.63
   0   5  -8  797.56   49.92
   0   5   8  851.25   49.73
   0   5   8  759.07   42.34
   0   5   8  696.12   52.62
   0   5  -8  688.48   39.71
   0   5  -8  691.94   39.22
   0   5   8  858.06   47.37
   0   5   8  823.01   60.61
   0   5   9  625.05   55.83
   0   5  -9  716.43   46.83
   0   5  -9  618.66   34.95
   0   5   9  498.99   38.89
   0   5  -9  643.92   35.75
   0   5   9  709.35   38.78
   0   5   9  613.71   49.54
   0   5  -9  660.07   35.74
   0   5  -9  645.42   35.05
   0   5   9  771.84   43.95
   0   5   9  665.26   44.59
   0   5   9  653.39   39.82
   0   5  10  115.26   23.12
   0   5  10  100.35   14.34
   0   5 -10  199.58   13.56
   0   5  10  245.85   21.36
   0   5  10  188.21   15.30
   0   5 -10  174.30   12.56
   0   5 -10  166.96   12.78
   0   5  10  207.99   18.92
   0   5 -10  184.57   12.75
   0   5  10  195.00   17.13
   0   5  10  152.92   18.07
   0   5 -11  268.43   16.60
   0   5 -11  262.04   15.79
   0   5 -11  263.29   16.28
   0   5 -11  266.52   16.03
   0   5  11  274.45   20.73
   0   5 -12  151.71   10.09
   0   5  12  169.41   16.40
   0   5 -12  147.49    9.81
   0   5 -12  151.14    9.78
   0   5  12  157.54   13.76
   0   5 -12  146.05    9.35
   0   5 -13   90.42    7.09
   0   5  13   89.02    9.51
   0   5 -13   86.37    6.98
   0   5  14   19.33    3.74
   0   5 -14   16.55    2.22
   0   5  14   17.52    3.68
   0   6   0  899.52   51.88
   0   6   0 1093.00   54.41
   0   6   1 2786.69  148.00
   0   6  -1 3220.12  151.62
   0   6   1 2865.23  149.18
   0   6   2  258.76   19.21
   0   6  -2  262.54   20.36
   0   6  -3  305.61   19.21
   0   6   3  360.00   21.29
   0   6  -3  342.92   25.06
   0   6   3  395.59   25.30
   0   6   4 1375.82   67.92
   0   6  -4 1115.41   64.40
   0   6   4 1513.34   69.90
   0   6  -4 1211.95   70.84
   0   6   4 1302.04   70.60
   0   6   5  169.17   14.95
   0   6   5  147.72   16.58
   0   6  -5  141.29   17.00
   0   6   5  180.20   18.50
   0   6  -5  130.84   13.35
   0   6   6  532.68   32.45
   0   6   6  742.26   46.98
   0   6  -6  636.59   39.32
   0   6  -6  635.05   33.97
   0   6   6  545.36   36.50
   0   6   6  803.04   40.43
   0   6  -6  607.93   43.86
   0   6  -6  658.76   34.17
   0   6  -6  636.05   33.09
   0   6  -6  630.90   33.43
   0   6   6  874.74   41.43
   0   6   6  742.28   41.74
   0   6   6  609.12   35.51
   0   6   7  172.48   22.85
   0   6  -7  148.88   16.71
   0   6   7  137.73   14.32
   0   6  -7  153.02   11.98
   0   6   7  164.40   15.13
   0   6  -7  156.40   19.85
   0   6  -7  168.03   11.51
   0   6  -7  163.82   12.18
   0   6  -7  172.70   11.88
   0   6   7  222.65   18.43
   0   6   7  219.01   19.54
   0   6   7  168.67   14.23
   0   6   8  343.45   36.51
   0   6  -8  365.94   29.69
   0   6   8  306.55   25.05
   0   6  -8  358.54   22.38
   0   6   8  351.10   33.60
   0   6  -8  324.56   32.61
   0   6  -8  357.98   21.48
   0   6  -8  368.94   22.51
   0   6   8  445.20   29.40
   0   6  -8  378.36   22.09
   0   6   8  451.87   32.06
   0   6   9  241.32   31.84
   0   6  -9  288.13   18.24
   0   6   9  163.07   19.96
   0   6  -9  312.01   19.56
   0   6   9  466.79   29.54
   0   6  -9  269.79   29.36
   0   6   9  290.78   30.98
   0   6  -9  323.05   19.69
   0   6  -9  332.55   18.97
   0   6  -9  330.30   19.28
   0   6   9  417.10   27.87
   0   6   9  342.08   28.15
   0   6 -10  348.06   19.78
   0   6 -10  359.25   21.14
   0   6 -10  366.48   21.14
   0   6 -10  351.00   20.14
   0   6  10  448.09   29.10
   0   6 -10  365.94   20.63
   0   6  10  367.25   25.11
   0   6 -11  270.17   14.30
   0   6 -11  290.81   15.87
   0   6 -11  288.11   15.64
   0   6 -11  279.26   15.17
   0   6  11  271.73   19.45
   0   6 -12   28.14    4.06
   0   6 -12   24.25    3.83
   0   6 -12   27.00    3.86
   0   6  12   28.61    6.13
   0   6  12   33.60    8.27
   0   6 -13   44.43    4.51
   0   6  13   51.63    6.82
   0   6 -13   45.22    4.53
   0   7   0    0.90    2.63
   0   7   0    1.58    3.43
   0   7  -1  273.16   21.20
   0   7   1  286.25   20.98
   0   7   1  220.21   18.75
   0   7   2    7.30    3.62
   0   7  -2    6.48    4.17
   0   7   3  446.44   30.01
   0   7  -3  395.61   30.25
   0   7   4  341.67   26.42
   0   7  -4  312.53   26.67
   0   7   4  332.78   23.74
   0   7   5  197.19   17.42
   0   7   5  185.61   13.66
   0   7   5  222.82   16.47
   0   7  -5  159.23   19.37
   0   7   5  176.46   19.22
   0   7  -5  165.70   11.60
   0   7  -5  165.89   12.38
   0   7   5  180.54   11.34
   0   7   6  107.34    8.91
   0   7   6  113.76   12.75
   0   7  -6  130.89   10.30
   0   7  -6  121.40   17.52
   0   7   6  136.14   17.54
   0   7  -6  133.44   10.45
   0   7  -6  131.87    9.70
   0   7  -6  128.14    9.88
   0   7   6  151.86   15.61
   0   7   6  122.40   11.42
   0   7  -7  272.44   18.97
   0   7  -7  302.78   19.40
   0   7  -7  292.46   18.43
   0   7  -7  266.83   28.96
   0   7  -7  293.98   18.79
   0   7   7  323.26   26.61
   0   7   7  289.69   21.12
   0   7  -8   45.73    6.05
   0   7  -8   52.02    6.39
   0   7  -8   50.36    5.81
   0   7   8   55.39   12.80
   0   7  -8   50.03   12.22
   0   7  -8   48.51    5.88
   0   7   8   71.80   11.73
   0   7   8   50.28    8.02
   0   7   8   46.34    9.75
   0   7  -9  149.88   11.40
   0   7  -9  141.81   10.48
   0   7  -9  145.88   11.12
   0   7  -9  145.93   10.93
   0   7   9  169.65   17.27
   0   7   9  122.63   13.25
   0   7   9  115.92   15.78
   0   7 -10   15.94    3.55
   0   7 -10   15.66    3.31
   0   7 -10   14.99    3.62
   0   7 -10   15.49    3.39
   0   7  10   23.60    8.07
   0   7 -11  136.81   10.19
   0   7 -11  120.00   10.16
   0   7 -11  131.43   10.54
   0   7 -11  146.66   10.58
   0   7 -12   44.77    5.08
   0   7 -12   54.76    5.23
   0   7 -12   55.49    5.54
   0   7 -12   53.48    5.30
   0   7  12   57.39    8.12
   0   7  13   82.14    8.44
   0   7 -13   84.62    6.22
   0   7 -13   88.05    6.38
   0   7  13   75.69    7.93
   0   8   0   66.56   10.52
   0   8  -1  484.01   34.35
   0   8   1  457.90   32.60
   0   8   2  643.64   40.22
   0   8  -2  599.34   40.72
   0   8  -3  225.56   21.39
   0   8  -3  204.76   13.09
   0   8  -3  203.18   13.35
   0   8  -4   53.56    5.16
   0   8   4   48.82    4.50
   0   8  -4   44.24    5.23
   0   8   4   49.04    7.55
   0   8   4   56.47    7.55
   0   8  -4   44.41   10.29
   0   8   4   55.19   10.20
   0   8  -4   47.50    4.88
   0   8   4   72.22    8.89
   0   8  -4   43.72    4.95
   0   8   4   56.16    8.93
   0   8   4   46.70    6.08
   0   8   5  740.02   45.10
   0   8   5  707.47   39.35
   0   8   5 1018.81   44.68
   0   8  -5  634.67   48.35
   0   8   5  645.70   47.42
   0   8  -5  634.38   37.62
   0   8  -5  654.18   36.75
   0   8   5 1055.03   45.72
   0   8  -5  701.53   36.76
   0   8   5  686.88   36.21
   0   8   6   82.96    8.38
   0   8   6   74.04   11.40
   0   8   6   63.33    8.54
   0   8   6   89.17   11.06
   0   8   6   57.81   12.16
   0   8  -6   65.45   13.44
   0   8  -6   64.52    7.20
   0   8  -6   72.81    6.89
   0   8   6  103.83   12.18
   0   8   6   66.83    6.47
   0   8  -7  473.24   28.50
   0   8   7  435.86   39.47
   0   8  -7  404.54   39.57
   0   8  -7  475.53   28.62
   0   8  -7  512.23   28.03
   0   8  -7  516.40   28.49
   0   8   7  436.63   30.27
   0   8   7  529.28   37.66
   0   8  -8  117.94   10.50
   0   8   8  172.38   16.91
   0   8  -8  141.94   10.66
   0   8  -8  116.30   10.55
   0   8   8  114.38   16.05
   0   8   8  113.07   12.46
   0   8   8  170.72   17.43
   0   8  -8  119.97   10.34
   0   8  -8  107.90   18.25
   0   8  -9  269.96   16.59
   0   8  -9  228.40   16.51
   0   8  -9  243.02   16.80
   0   8  -9  250.06   16.56
   0   8   9  242.81   19.74
   0   8 -10  186.53   13.74
   0   8 -10  207.53   13.56
   0   8 -10  188.50   13.80
   0   8 -10  205.23   13.75
   0   8  10  187.79   16.81
   0   8  11  162.30   14.35
   0   8 -11  179.22   11.67
   0   8 -11  164.10   11.80
   0   8 -11  165.97   11.90
   0   8 -11  182.73   11.91
   0   8  11  141.34   14.08
   0   8 -12   20.99    3.10
   0   8  12   24.51    4.92
   0   8 -12   16.96    2.88
   0   8 -12   20.22    2.97
   0   8 -13   86.28    5.83
   0   8 -13   96.68    6.25
   0   8 -13   90.45    6.23
   0   8  13   75.39    7.41
   0   9   0    1.01    1.00
   0   9   0    2.04    2.44
   0   9   0    1.47    3.94
   0   9  -1  312.81   18.60
   0   9   1  512.34   24.46
   0   9  -1  319.82   21.61
   0   9   1  315.38   18.03
   0   9   1  502.49   31.37
   0   9  -1  345.33   27.99
   0   9   1  338.48   26.75
   0   9  -2  155.69   10.56
   0   9   2  210.45   19.35
   0   9  -2  188.07   19.57
   0   9  -2  158.08   10.99
   0   9   2  185.73   10.38
   0   9  -2  161.71   10.75
   0   9  -2  160.06   13.32
   0   9  -3  249.77   15.39
   0   9  -3  316.32   27.02
   0   9   3  275.82   24.57
   0   9  -3  264.56   16.67
   0   9  -3  244.30   15.84
   0   9  -3  235.94   17.85
   0   9   3  295.19   15.21
   0   9  -3  273.67   15.83
   0   9   4  159.57   11.91
   0   9  -4  123.38   11.87
   0   9  -4  152.81   10.58
   0   9   4  156.88    9.98
   0   9  -4  139.91   11.10
   0   9   4  164.54   13.93
   0   9   4  168.77   19.40
   0   9  -4  151.48   19.45
   0   9  -4  146.83   10.58
   0   9  -4  150.04   10.91
   0   9   4  204.48   15.53
   0   9   4  156.64   12.46
   0   9   4  175.65   17.15
   0   9  -4  143.30   10.22
   0   9   5   18.20    3.11
   0   9   5   14.97    3.83
   0   9  -5   16.19    3.53
   0   9   5   18.84    5.73
   0   9   5   16.05    3.96
   0   9  -5   13.82    3.07
   0   9   5   25.54    3.27
   0   9   5   20.74    4.56
   0   9  -5   17.57    7.80
   0   9   5   26.45    5.04
   0   9   5   19.20    7.04
   0   9  -5   19.78    3.43
   0   9  -5   16.89    3.60
   0   9   5   23.79    6.47
   0   9  -5   17.83    3.38
   0   9   5   24.02    4.95
   0   9  -5   14.69    2.85
   0   9   5   13.33    5.29
   0   9   6  112.77   14.75
   0   9   6  133.60   11.16
   0   9   6   97.58   10.69
   0   9   6  144.39   14.24
   0   9   6   82.79   15.32
   0   9  -6   95.19    8.46
   0   9  -6   84.28   16.93
   0   9   6  115.94   10.61
   0   9  -6  102.01    9.60
   0   9  -6   98.77    8.70
   0   9   6  152.64   15.18
   0   9   6   90.35    8.26
   0   9   6   95.31   10.09
   0   9  -7    0.65    1.79
   0   9   7   -0.62    4.35
   0   9   7    2.49    4.22
   0   9  -7   -1.28    6.87
   0   9  -7    1.32    1.88
   0   9  -7    0.27    1.57
   0   9   7    1.80    3.74
   0   9   7    0.46    2.95
   0   9   7    0.42    3.05
   0   9   8  159.51   14.80
   0   9   8  206.29   18.92
   0   9  -8  158.50   13.00
   0   9  -8  173.31   13.34
   0   9  -8  190.02   13.11
   0   9  -8  177.59   13.15
   0   9   8  167.13   15.54
   0   9   9   25.16    5.95
   0   9  -9   25.97    4.52
   0   9   9   29.38    8.25
   0   9  -9   21.77    4.00
   0   9  -9   25.40    4.46
   0   9  -9   28.43    4.59
   0   9   9   24.28    6.25
   0   9  10   10.70    4.30
   0   9  10    8.84    3.49
   0   9 -10    8.82    2.78
   0   9 -10    9.76    2.89
   0   9 -10   10.86    2.77
   0   9 -10   12.09    2.97
   0   9  10    8.59    3.99
   0   9  11  103.15   10.74
   0   9 -11  101.04    7.56
   0   9 -11   93.92    8.00
   0   9 -11  107.00    8.01
   0   9  11  126.74   10.78
   0   9 -11  101.26    8.02
   0   9  11   97.48   10.08
   0   9 -12   52.84    4.48
   0   9 -12   53.83    4.71
   0   9 -12   52.43    4.83
   0   9  12   54.28    6.36
   0   9  12   63.25    6.61
   0  10   0  307.65   18.39
   0  10   0  304.54   17.85
   0  10   0  470.52   24.60
   0  10   0  440.05   31.63
   0  10  -1   20.94    3.25
   0  10  -1   29.66    5.72
   0  10   1   28.81    3.28
   0  10  -1   31.51    8.57
   0  10   1   32.32    8.49
   0  10  -2  511.08   27.36
   0  10  -2  487.63   27.73
   0  10   2  550.16   26.80
   0  10  -2  474.67   30.56
   0  10  -2  466.57   27.03
   0  10  -2  505.24   28.47
   0  10   2  578.55   30.40
   0  10   2  598.40   39.51
   0  10  -2  433.83   28.80
   0  10  -2  479.86   37.97
   0  10   2  588.19   29.78
   0  10   2  545.18   29.84
   0  10  -2  511.36   28.90
   0  10  -3    9.27    2.33
   0  10  -3   14.26    2.98
   0  10  -3   12.22    2.73
   0  10  -3    7.35    3.51
   0  10   3   13.18    2.41
   0  10  -3    7.11    2.62
   0  10  -3   12.74    3.44
   0  10   3   14.64    6.23
   0  10   3   10.64    2.05
   0  10   3   12.46    3.48
   0  10  -3   12.37    3.58
   0  10   3   17.24    4.00
   0  10   3   12.90    2.50
   0  10  -3   11.71    6.36
   0  10  -3   18.17    3.83
   0  10   3   15.35    4.09
   0  10   3   14.02    4.32
   0  10   4  307.03   18.13
   0  10  -4  205.95   14.21
   0  10   4  227.27   16.29
   0  10  -4  227.91   16.40
   0  10   4  217.33   16.57
   0  10   4  239.68   13.22
   0  10   4  282.23   14.48
   0  10   4  260.78   17.33
   0  10   4  240.55   17.29
   0  10  -4  202.95   14.81
   0  10  -4  196.32   23.62
   0  10   4  254.99   25.56
   0  10  -4  212.91   14.95
   0  10   4  232.60   13.95
   0  10  -4  216.48   14.45
   0  10  -4  180.66   16.04
   0  10   4  233.07   15.81
   0  10   5  717.78   41.58
   0  10   5  960.86   42.59
   0  10  -5  669.92   38.14
   0  10   5  755.38   48.96
   0  10  -5  715.08   38.82
   0  10  -5  562.30   50.51
   0  10   5  748.51   41.15
   0  10   5  689.93   41.23
   0  10   5  810.40   41.54
   0  10  -5  666.22   38.49
   0  10   5  683.04   51.92
   0  10   5  764.43   36.57
   0  10   5  916.56   38.50
   0  10  -5  675.81   39.08
   0  10   5  661.43   37.69
   0  10   5  722.87   40.36
   0  10  -6  124.07    9.58
   0  10  -6  104.47    9.90
   0  10   6  115.01   10.81
   0  10  -6   87.22    8.28
   0  10   6  108.42   11.11
   0  10  -6  106.01   18.42
   0  10   6   97.58   16.87
   0  10   6   98.58   10.48
   0  10  -6  108.33    8.78
   0  10   6   86.75   13.81
   0  10   6  131.75   11.37
   0  10   6  101.97   11.06
   0  10   6   84.96    8.18
   0  10   6   98.96   10.32
   0  10  -7   89.23    8.83
   0  10  -7   93.72    8.40
   0  10   7   81.83    9.74
   0  10   7   80.54    9.03
   0  10   7   79.13    9.79
   0  10  -7   86.79    7.81
   0  10   7   77.79   10.14
   0  10   7   66.34    9.04
   0  10  -8  410.36   23.23
   0  10  -8  381.87   23.74
   0  10   8  381.60   25.35
   0  10   8  410.64   26.19
   0  10   8  386.46   26.66
   0  10  -8  379.18   22.47
   0  10   8  352.41   25.11
   0  10   9    3.37    3.60
   0  10  -9    5.51    2.11
   0  10  -9    6.31    2.61
   0  10  -9    6.95    2.49
   0  10   9    3.76    3.48
   0  10   9    4.64    3.22
   0  10  -9    4.80    2.26
   0  10   9    5.50    3.98
   0  10  10   62.23    8.60
   0  10 -10   66.65    5.98
   0  10 -10   63.56    6.46
   0  10 -10   78.02    6.61
   0  10 -10   71.27    6.60
   0  10  10   62.26    8.08
   0  10  10   70.25    8.57
   0  10  10   58.59    7.33
   0  10 -11   32.58    3.50
   0  10 -11   31.45    3.84
   0  10  11   25.86    4.80
   0  10  11   42.18    5.78
   0  10 -12   19.64    2.53
   0  10  12   23.51    3.79
   0  11   0   -0.65    1.36
   0  11   0    0.72    2.29
   0  11   0    0.97    2.28
   0  11   0   -0.30    2.62
   0  11   0    0.21    1.41
   0  11   0   -0.96    4.78
   0  11   0    0.33    2.59
   0  11  -1   48.96    6.74
   0  11   1   64.23    7.74
   0  11  -1   51.13    5.00
   0  11  -1   57.03    8.08
   0  11   1   60.52    5.27
   0  11  -1   42.54    5.04
   0  11  -1   57.63    6.00
   0  11  -1   63.87   12.37
   0  11  -1   53.96    6.81
   0  11   1   62.02    7.13
   0  11   1   69.21    6.91
   0  11   1   58.46    7.55
   0  11  -1   64.80    6.81
   0  11   1   58.24    7.25
   0  11   1   62.57    5.86
   0  11  -1   58.65    7.19
   0  11  -1   58.83    6.99
   0  11   1   56.95    7.18
   0  11  -2  645.14   33.32
   0  11  -2  479.50   33.36
   0  11   2  660.97   32.38
   0  11  -2  591.15   36.54
   0  11  -2  547.35   32.40
   0  11   2  716.95   36.93
   0  11  -2  607.06   35.43
   0  11  -2  610.49   34.69
   0  11  -2  582.43   34.69
   0  11   2  698.78   35.61
   0  11   2  682.82   36.36
   0  11  -2  619.77   34.26
   0  11  -2  586.51   45.36
   0  11   2  755.87   33.52
   0  11   2  674.97   35.93
   0  11   3  805.81   37.90
   0  11  -3  605.96   33.52
   0  11  -3  620.81   34.38
   0  11  -3  517.44   36.03
   0  11   3  663.49   33.04
   0  11  -3  565.87   33.15
   0  11   3  680.89   37.04
   0  11   3  754.47   33.71
   0  11   3  678.77   36.16
   0  11   3  619.24   32.24
   0  11  -3  519.50   45.03
   0  11  -3  579.06   34.21
   0  11   3  717.50   37.35
   0  11  -3  603.25   35.34
   0  11   3  683.76   36.59
   0  11   3  603.01   45.69
   0  11  -3  610.73   35.80
   0  11  -4    7.40    2.28
   0  11  -4    5.86    2.46
   0  11   4    7.57    2.22
   0  11  -4    5.61    3.29
   0  11   4    3.31    4.59
   0  11   4    6.94    3.89
   0  11   4    8.01    3.42
   0  11   4    6.45    2.11
   0  11  -4    8.75    3.61
   0  11   4    3.76    2.72
   0  11   4    4.85    1.60
   0  11  -4    4.68    5.13
   0  11  -4    4.31    2.57
   0  11   4    5.74    3.98
   0  11  -5  126.96   10.03
   0  11   5  181.33   13.58
   0  11   5  146.75    8.76
   0  11   5   89.72   16.49
   0  11   5  148.56   12.72
   0  11   5  131.04   12.60
   0  11   5  159.60   10.06
   0  11  -5  118.31   10.13
   0  11   5  105.28   11.00
   0  11  -5  103.75   19.01
   0  11   5  148.05   12.63
   0  11  -5  131.33   10.83
   0  11   5  101.63   10.56
   0  11   5  116.32    9.52
   0  11  -6  324.60   19.60
   0  11  -6  321.96   21.11
   0  11   6  304.95   22.13
   0  11   6  382.19   17.92
   0  11  -6  299.71   19.15
   0  11   6  349.53   22.67
   0  11   6  396.88   22.84
   0  11  -6  350.05   20.92
   0  11   6  263.36   20.60
   0  11   6  253.26   18.66
   0  11  -7   60.01    7.09
   0  11   7   53.89    7.22
   0  11   7   58.10    8.22
   0  11   7   54.93    7.93
   0  11  -7   50.49    5.83
   0  11   7   43.71    7.05
   0  11  -8  144.78   11.52
   0  11  -8  144.18   10.49
   0  11   8  122.33   12.16
   0  11   8  138.66   12.69
   0  11   8  153.12   13.48
   0  11  -9    6.26    2.02
   0  11   9    3.84    2.79
   0  11   9    6.10    4.09
   0  11 -10   13.14    2.69
   0  11 -10   14.13    2.43
   0  11  10   20.24    4.47
   0  11 -11    5.08    1.57
   0  11  11    5.07    2.58
   0  11  12    6.23    1.86
   0  12   0  236.98   16.90
   0  12   0  229.77   13.93
   0  12   0  224.86   14.71
   0  12   0  235.69   17.36
   0  12   0  229.73   16.74
   0  12   0  226.86   16.50
   0  12   0  293.77   27.95
   0  12  -1   87.21    9.53
   0  12   1  129.91   11.28
   0  12  -1  103.99    7.80
   0  12   1  110.46    7.90
   0  12  -1   80.98    7.60
   0  12  -1   91.46   15.77
   0  12  -1  120.34    9.84
   0  12   1  127.90   11.54
   0  12  -1   94.23    9.78
   0  12   1  108.11   10.46
   0  12  -1  100.47    9.86
   0  12   1  115.22   10.73
   0  12   1  113.35   10.40
   0  12  -1  121.20   10.72
   0  12  -1   91.55    8.39
   0  12   1  119.07    8.78
   0  12   2   94.56    9.78
   0  12  -2   46.86    6.83
   0  12  -2   70.55    6.18
   0  12   2   80.29    6.41
   0  12  -2   62.37    8.94
   0  12  -2   59.73    6.26
   0  12   2   85.13    6.91
   0  12  -2   60.58    7.87
   0  12   2   72.39    6.00
   0  12  -2   66.22    6.94
   0  12  -2   60.10    7.83
   0  12  -2   80.00    9.08
   0  12  -2   56.57   12.53
   0  12   2   70.81    8.71
   0  12   2  100.42    9.94
   0  12   2   92.23    9.40
   0  12   2   75.42    8.40
   0  12  -2   82.84    7.97
   0  12  -3  357.75   27.45
   0  12   3  436.93   24.50
   0  12   3  466.41   28.41
   0  12  -3  474.64   28.07
   0  12   3  476.85   28.18
   0  12  -3  342.14   35.67
   0  12   3  488.16   28.65
   0  12  -3  432.99   26.04
   0  12   3  527.69   25.25
   0  12   3  437.86   23.90
   0  12   3  476.87   27.72
   0  12  -4  444.68   25.99
   0  12   4  624.78   30.50
   0  12  -4  370.99   27.78
   0  12   4  426.21   25.18
   0  12   4  489.51   28.96
   0  12   4  470.52   28.41
   0  12   4  492.95   24.59
   0  12   4  486.42   28.92
   0  12  -4  463.38   26.71
   0  12  -4  365.17   25.68
   0  12   4  576.00   26.11
   0  12   5  188.31   14.37
   0  12  -5  153.20   11.25
   0  12  -5  155.57   12.13
   0  12   5  130.62   10.59
   0  12   5  156.58   13.42
   0  12   5  147.66   13.23
   0  12   5  168.38    9.85
   0  12   5  196.03   11.39
   0  12   5  137.75   12.46
   0  12  -5  127.21   10.98
   0  12   5  130.79   13.20
   0  12  -6   12.65    2.86
   0  12  -6   11.28    3.20
   0  12   6    8.14    2.92
   0  12   6    8.15    3.97
   0  12   6   12.97    4.23
   0  12  -6   10.07    3.03
   0  12   6   12.65    4.34
   0  12  -7  125.45   10.03
   0  12   7  109.15   11.25
   0  12   7  107.72   11.03
   0  12   7  113.41   10.32
   0  12  -7  108.45    8.41
   0  12  -7  107.00    8.79
   0  12   8  139.97   12.74
   0  12   8  130.85   12.15
   0  12  -8  154.20   10.33
   0  12   9  149.74   12.22
   0  12   9  183.21   13.64
   0  12  -9  162.64   10.46
   0  12 -10   22.29    2.92
   0  12  10   28.57    4.68
   0  12  11   45.69    4.61
   0  12 -11   35.38    3.04
   0  13   0    3.64    2.22
   0  13   0    1.20    3.33
   0  13   0   -1.11    3.25
   0  13   0    1.73    3.32
   0  13   0   -1.34    3.08
   0  13   0    2.31    1.42
   0  13  -1  633.47   36.69
   0  13   1  699.31   37.66
   0  13  -1  592.42   35.84
   0  13  -1  579.91   34.09
   0  13  -1  785.08   36.65
   0  13   1  700.94   37.01
   0  13   1  650.06   34.16
   0  13   1  748.70   38.58
   0  13   1  582.52   33.01
   0  13   1  642.07   36.68
   0  13   1  628.02   33.32
   0  13  -1  629.48   33.31
   0  13  -1  654.42   36.14
   0  13   1  751.32   37.80
   0  13  -2  453.10   27.05
   0  13  -2  399.67   25.94
   0  13  -2  351.52   23.62
   0  13   2  420.24   22.80
   0  13   2  489.37   27.78
   0  13   2  404.42   26.13
   0  13   2  434.34   26.12
   0  13  -2  484.07   25.71
   0  13   2  489.14   24.02
   0  13   2  465.16   27.36
   0  13   2  431.65   23.20
   0  13  -2  378.65   22.74
   0  13  -2  357.98   24.23
   0  13   2  502.15   27.57
   0  13   3   15.05    4.20
   0  13   3    7.78    4.35
   0  13  -3   11.65    3.29
   0  13   3   12.65    4.22
   0  13   3    9.61    2.27
   0  13   3    9.80    3.85
   0  13   3   12.85    2.71
   0  13   3   10.31    2.59
   0  13  -3    9.57    2.30
   0  13   4   99.06   10.07
   0  13  -4   93.69    8.65
   0  13   4   99.91    7.12
   0  13   4  121.98    8.28
   0  13   4   96.53   10.26
   0  13   4  108.30   10.30
   0  13   4   89.76    7.77
   0  13  -4   79.62    7.17
   0  13   4  115.67   11.04
   0  13  -5   29.99    4.81
   0  13   5   34.94    6.12
   0  13   5   42.67    6.79
   0  13  -5   37.13    4.95
   0  13   5   39.78    3.94
   0  13   5   25.03    4.12
   0  13  -6   43.22    5.85
   0  13   6   65.66    8.36
   0  13  -6   68.49    6.30
   0  13   6   69.14    8.32
   0  13   6   62.25    7.66
   0  13  -6   63.73    6.11
   0  13   7   61.70    6.89
   0  13   7   61.49    7.86
   0  13   7   51.01    7.16
   0  13  -7   49.66    5.65
   0  13  -7   54.37    5.42
   0  13   8   69.24    7.78
   0  13  -8   48.57    5.20
   0  13   8   65.47    7.33
   0  13  -9    1.66    1.38
   0  13   9    2.59    2.56
   0  13  10    9.85    2.62
   0  13 -10   10.99    1.73
   0  14   0  866.54   46.28
   0  14   0  942.55   49.75
   0  14   0  845.03   45.34
   0  14   0  993.02   49.09
   0  14  -1   60.07    6.28
   0  14   1   78.10    8.37
   0  14   1   67.49    8.27
   0  14   1   63.23    6.15
   0  14   1   59.93    5.62
   0  14   1   78.31    8.90
   0  14  -1   71.47    8.39
   0  14   1   65.37    8.43
   0  14   1   66.02    5.80
   0  14  -1   57.85    5.44
   0  14   1   79.51    8.80
   0  14  -1   58.72    7.25
   0  14  -2  420.94   23.90
   0  14  -2  305.90   20.02
   0  14   2  348.29   22.38
   0  14   2  424.95   24.04
   0  14   2  397.55   20.14
   0  14   2  351.77   19.10
   0  14   2  404.43   23.78
   0  14   2  403.42   22.89
   0  14   2  321.78   19.20
   0  14  -2  300.26   18.84
   0  14  -2  267.13   19.87
   0  14   2  403.14   23.40
   0  14  -3  337.36   21.40
   0  14   3  353.02   21.82
   0  14   3  417.35   25.01
   0  14   3  454.38   25.92
   0  14   3  421.02   21.64
   0  14   3  487.75   22.84
   0  14   3  412.93   25.30
   0  14   3  435.88   26.17
   0  14   4  101.78    9.05
   0  14  -4  117.42    8.94
   0  14   4  149.67   11.98
   0  14   4  156.94    9.12
   0  14   4  181.38   10.23
   0  14   4  141.74   12.22
   0  14   4  146.15   12.04
   0  14  -5  145.25    9.36
   0  14   5  115.11    9.50
   0  14   5  182.96   12.93
   0  14  -5  134.35   10.52
   0  14   5  172.42   12.99
   0  14   6   85.70    8.69
   0  14   6   81.60    8.11
   0  14  -6   61.05    6.36
   0  14   6   86.31    8.92
   0  14   7  150.28   11.82
   0  14  -7  125.39    9.56
   0  14   7  166.69   12.25
   0  14   7  157.09   10.75
   0  14   8   59.07    6.19
   0  14   8   52.12    6.10
   0  14  -8   47.33    4.50
   0  14   9   10.89    2.59
   0  14  -9    7.76    1.50
   0  15   0    2.70    3.20
   0  15   0   -0.38    1.86
   0  15   0    2.85    3.16
   0  15   0    1.99    2.86
   0  15  -1  335.41   19.70
   0  15   1  331.36   18.82
   0  15   1  355.13   19.47
   0  15   1  414.95   23.23
   0  15  -1  303.40   18.57
   0  15   1  455.82   24.01
   0  15   2   13.02    4.61
   0  15  -2    8.27    2.22
   0  15   2   19.37    4.34
   0  15   2   11.59    3.71
   0  15   2   11.60    2.53
   0  15   2   13.56    4.28
   0  15  -2   11.17    2.79
   0  15   2    8.35    2.09
   0  15   3   60.78    7.64
   0  15  -3   40.49    4.26
   0  15   3   52.22    4.59
   0  15   3   63.56    7.07
   0  15   3   48.67    6.35
   0  15   3   63.30    5.27
   0  15   3   46.45    6.88
   0  15   4   28.84    5.33
   0  15   4   30.18    5.01
   0  15   4   33.19    5.64
   0  15  -4   24.49    3.08
   0  15   4   43.21    3.78
   0  15   5   12.81    3.75
   0  15  -5    6.21    2.25
   0  15   5   11.71    3.61
   0  15  -5    5.32    1.47
   0  15  -6    1.57    1.50
   0  15   6    1.03    2.54
   0  15  -6    0.45    0.77
   0  15   6    1.93    2.53
   0  15   7   30.55    4.42
   0  15  -7   25.80    3.11
   0  15   7   37.61    4.78
   0  15  -8   20.57    2.36
   0  15   8   30.50    3.73
   0  16   0   13.67    2.53
   0  16   1    8.13    1.93
   0  16  -1   10.17    2.33
   0  16   1   10.54    2.24
   0  16   1   14.82    3.94
   0  16  -1    5.56    1.75
   0  16   2   31.17    3.32
   0  16   2   32.31    5.34
   0  16  -2   30.43    3.77
   0  16  -2   26.22    3.12
   0  16   2   41.43    3.91
   0  16   3  232.57   11.66
   0  16   3  239.26   15.05
   0  16  -3  199.61   12.34
   0  16   4  210.37   12.95
   0  16   4  232.08   14.01
   0  16  -5   31.97    2.79
   0  16   5   46.07    5.14
   0  16   6  192.84   11.39
   0  16   6  190.63   11.60
   0  16  -7   24.43    2.31
   0  16   7   29.25    3.30
   0  17   0    0.11    1.10
   0  17   1   66.24    4.63
   0  17  -1   59.35    4.48
   0  17  -1   63.46    4.90
   0  17   1   67.02    4.84
   0  17  -2    5.55    1.57
   0  17  -2    5.39    1.40
   0  17  -3   93.59    6.22
   0  17  -3   90.88    5.64
   0  17  -4    8.02    1.19
   0  18   0  150.48    8.07
   0  18  -1   75.10    4.56
  -1 -16   5   -0.87    2.18
  -1 -16   4    5.15    2.75
  -1 -15   7  198.90   13.54
  -1 -15   7  166.38   13.16
  -1 -15   6   29.13    5.09
  -1 -15   5   69.59    8.18
  -1 -15   4   53.02    7.19
   1 -15   6   34.90    6.34
   1 -15   7   34.93    5.83
   1 -15   7   29.30    5.81
  -1 -14   8   16.40    3.70
  -1 -14   8   19.43    4.58
  -1 -14   7  137.53   11.90
  -1 -14   7  140.90   13.07
  -1 -14   6   29.21    6.46
  -1 -14   5   35.09    7.32
   1 -14   7   49.66    8.56
   1 -14   8  100.96   10.65
  -1 -14  -8   60.59    4.43
  -1 -13   9   61.60    7.68
  -1 -13   9   59.36    7.94
   1 -13  -9   58.28    4.12
  -1 -13   9   52.90    7.58
  -1 -13   8   88.33   10.55
  -1 -13   8  101.87   11.64
  -1 -13   7   59.53    9.15
  -1 -13   7   67.38   10.24
  -1 -13   6  143.77   14.89
  -1 -13   6  148.93   15.92
  -1 -13   5   26.72    6.78
   1 -13   6  116.92   14.86
   1 -13   7  159.86   17.01
   1 -13   8   -2.42    5.03
   1 -13   8    0.52    4.63
   1 -13   9  133.79   13.14
  -1 -13  -9   84.97    6.24
   1 -13   9  118.98   11.77
  -1 -13  -9  104.35    6.25
   1 -13   9   90.33   10.30
   1 -12 -10    1.51    0.82
  -1 -12  10    0.32    3.11
  -1 -12  10    1.83    2.96
   1 -12 -10   -1.15    1.03
  -1 -12  10    1.93    3.39
  -1 -12   9  285.51   19.62
  -1 -12   9  285.62   19.70
  -1 -12   8   73.06   10.89
  -1 -12   8   74.63   10.62
  -1 -12   7   31.39    8.79
  -1 -12   7   46.80    9.52
  -1 -12   6  335.58   26.73
  -1 -12   5  136.42   15.64
  -1 -12   3  159.16   24.00
  -1 -12   3  237.83   27.51
   1 -12  -2   58.15   11.07
  -1 -12   2   69.81   15.25
  -1 -12   2   39.47   12.06
   1 -12  -1  386.79   34.26
  -1 -12   1  425.94   40.27
   1 -12   0  249.39   26.38
  -1 -12   0  181.92   23.36
   1 -12   1  301.01   32.73
  -1 -12  -1  440.89   37.60
   1 -12   2   10.97    6.96
   1 -12   2   -0.90    7.62
  -1 -12  -2    3.74    4.85
   1 -12   3   25.18   11.23
  -1 -12  -3   29.16    6.84
   1 -12   6   69.36   11.10
   1 -12   7    6.78    6.16
   1 -12   7    3.86    6.69
   1 -12   8   27.54    8.83
  -1 -12  -8   11.56    2.55
   1 -12   8   18.94    6.82
   1 -12   8   20.91    8.26
   1 -12   9   87.95   11.09
  -1 -12  -9   67.99    5.55
   1 -12   9   75.39   11.74
  -1 -12 -10   93.74    6.34
  -1 -12 -10  108.20    6.52
   1 -12  10   88.90   10.84
  -1 -12 -10  101.02    6.31
   1 -11 -11   31.32    2.72
  -1 -11  11   31.89    5.14
   1 -11 -11   25.50    2.51
  -1 -11  10   12.80    4.69
  -1 -11  10   18.46    5.94
   1 -11 -10   13.89    2.07
   1 -11 -10   19.55    2.56
  -1 -11  10   14.19    4.88
  -1 -11   9   12.16    5.89
   1 -11  -9   22.64    3.03
  -1 -11   8  276.50   23.79
  -1 -11   8  241.81   22.75
  -1 -11   7  471.49   34.85
  -1 -11   6  102.99   14.63
   1 -11  -5  359.23   26.66
  -1 -11   5  271.25   33.30
  -1 -11   5  302.46   27.17
   1 -11  -4  248.94   25.36
  -1 -11   4  277.69   32.68
   1 -11  -3  197.10   21.91
  -1 -11   3  259.80   29.39
   1 -11  -3  275.42   21.73
   1 -11  -2  402.27   34.89
  -1 -11   2  466.21   40.64
  -1 -11   2  416.06   41.06
   1 -11  -1  192.82   21.53
  -1 -11   1  258.78   26.80
  -1 -11   1  277.68   29.45
   1 -11  -1  176.52   20.09
   1 -11   0   49.51    9.70
  -1 -11   0   74.65   14.15
   1 -11   0   32.66    9.91
   1 -11   0   97.51   15.17
  -1 -11  -1  203.06   23.02
  -1 -11  -1  163.95   18.22
  -1 -11  -2   69.85   12.47
   1 -11   2   50.84   13.34
   1 -11   3  156.42   23.77
  -1 -11  -3  228.59   23.02
   1 -11   4   72.35   17.04
  -1 -11  -4   77.66   11.70
  -1 -11  -4   80.53   11.46
  -1 -11  -4   95.57   14.69
   1 -11   4  112.13   15.91
  -1 -11  -5   22.55    6.18
   1 -11   5   10.78   11.53
  -1 -11  -5   20.44    6.18
   1 -11   6   41.36    9.08
   1 -11   6   25.72    7.87
  -1 -11  -7   13.91    3.19
   1 -11   7   25.21    7.55
   1 -11   7   28.38    8.71
   1 -11   8   98.86   12.66
   1 -11   8   79.08   12.33
   1 -11   8   82.14   14.46
   1 -11   9   12.19    5.23
   1 -11   9    4.96    6.37
  -1 -11  -9   10.30    2.30
   1 -11   9   10.99    6.40
   1 -11   9    5.36    8.30
  -1 -11  -9   15.46    3.12
   1 -11  10   90.63    9.94
   1 -11  10   86.66   10.23
  -1 -11 -10   86.09    6.23
  -1 -11 -10   77.38    5.83
   1 -11  10   79.84   12.15
  -1 -11 -11  152.95    8.48
  -1 -11 -11  140.35    8.31
   1 -11  11  131.37   13.22
  -1 -10  12  100.15    9.14
   1 -10 -12   86.15    5.40
   1 -10 -11   36.34    3.35
  -1 -10  11   31.83    6.08
  -1 -10  11   34.54    6.04
   1 -10 -11   35.49    3.30
   1 -10 -11   32.79    3.07
  -1 -10  11   48.18    7.78
   1 -10 -10  116.52    7.59
   1 -10 -10  116.42    7.43
  -1 -10  10  100.43   12.13
  -1 -10  10  116.27   13.92
  -1 -10   9   23.53    7.70
   1 -10  -9   33.23    3.96
  -1 -10   9   22.70    8.10
  -1 -10   8   43.19   10.66
  -1 -10   8   37.40    9.50
  -1 -10   7  109.19   15.52
   1 -10  -6  410.89   33.27
   1 -10  -6  355.24   26.79
  -1 -10   6  332.37   27.70
   1 -10  -5  489.92   40.13
  -1 -10   5  594.92   50.35
   1 -10  -5  583.57   38.64
   1 -10  -4   93.97   11.98
  -1 -10   4   85.09   19.10
   1 -10  -3   31.27    6.88
  -1 -10   3   29.78   13.81
   1 -10  -2 1728.63   89.10
  -1 -10   2 1605.79   96.88
   1 -10  -1   71.49   11.21
  -1 -10   1   81.09   15.98
  -1 -10   1   51.18   12.98
  -1 -10   0  308.91   25.05
  -1 -10   0  308.22   29.26
  -1 -10   0  341.54   32.19
  -1 -10  -1  200.88   20.95
  -1 -10  -1  227.02   24.85
  -1 -10  -2  482.18   36.68
   1 -10   2  708.74   42.24
   1 -10   2  337.01   34.86
  -1 -10  -2  492.61   32.80
  -1 -10  -2  564.39   40.23
  -1 -10  -3   90.56   14.28
  -1 -10  -3   83.21   13.53
  -1 -10  -3   85.41   11.60
   1 -10   3   78.66   16.07
  -1 -10  -4   37.38    9.46
   1 -10   4   28.99    8.27
  -1 -10  -4   30.10    7.25
   1 -10   4   24.10   13.09
  -1 -10  -4   18.80    5.51
  -1 -10  -5   -2.93    5.24
   1 -10   5    2.25    4.27
  -1 -10  -5    1.26    2.61
  -1 -10  -5    1.57    3.06
   1 -10   6  145.84   17.30
   1 -10   6  144.06   23.82
   1 -10   6  237.43   30.15
  -1 -10  -6  200.47   18.16
  -1 -10  -6  182.61   19.63
   1 -10   6  126.76   16.13
   1 -10   7   -1.36    6.15
   1 -10   7    3.04    5.57
   1 -10   8  142.60   18.97
   1 -10   8   96.33   13.99
   1 -10   8  128.61   15.73
   1 -10   9   25.98    9.96
  -1 -10  -9   27.51    3.96
   1 -10   9   23.73    8.40
   1 -10   9   24.29    7.54
   1 -10  10   68.11   12.79
  -1 -10 -10   83.77    6.44
  -1 -10 -10   76.62    6.17
   1 -10  10   74.91   11.59
  -1 -10 -10   91.35    6.89
   1 -10  10   84.30   10.63
   1 -10  10   94.64   11.76
   1 -10  11   32.27    7.89
  -1 -10 -11   27.36    3.11
   1 -10  11   42.69    7.43
  -1 -10 -11   33.06    3.42
   1 -10  11   31.66    5.91
   1 -10  12    1.03    3.12
  -1 -10 -12    0.28    1.15
  -1 -10 -12    2.47    0.80
  -1  -9  12   13.72    4.46
   1  -9 -12   13.60    1.96
   1  -9 -12   17.64    2.09
  -1  -9  11   67.13   10.23
   1  -9 -11   86.34    5.99
   1  -9 -11   73.36    5.70
  -1  -9  11   84.61    9.78
   1  -9 -11   88.49    6.15
  -1  -9  10   34.37    8.70
   1  -9 -10   49.24    4.78
   1  -9 -10   33.70    3.98
  -1  -9  10   38.12    7.88
  -1  -9  10   36.82    8.73
  -1  -9   9  300.22   27.04
   1  -9  -9  360.78   18.46
  -1  -9   9  403.14   28.55
   1  -9  -9  276.18   18.05
  -1  -9   9  458.82   31.37
   1  -9  -8  262.69   16.08
  -1  -9   8  302.04   26.57
  -1  -9   7   37.94   10.62
   1  -9  -7   46.18    8.52
  -1  -9   7   53.00   17.21
  -1  -9   7   58.83   11.75
   1  -9  -7   58.89   11.93
   1  -9  -7   42.96    9.84
  -1  -9   6  540.97   37.32
  -1  -9   6  519.00   39.35
   1  -9  -6  551.69   41.33
   1  -9  -5  227.04   23.19
  -1  -9   5  184.16   26.22
   1  -9  -5  177.73   17.36
  -1  -9   4  294.38   32.76
   1  -9  -4  316.68   24.69
  -1  -9   3  757.89   58.08
   1  -9  -3  865.32   51.27
   1  -9  -2   13.94    4.52
  -1  -9   2   17.58   11.87
   1  -9  -1  659.91   40.96
  -1  -9   1  750.85   48.87
  -1  -9   0   15.54    5.09
   1  -9   0   17.90    4.96
  -1  -9   0   29.89   10.77
   1  -9   0   12.13    5.28
  -1  -9   0   14.88    7.32
  -1  -9  -1  223.17   20.29
  -1  -9  -1  197.44   16.67
  -1  -9  -1  214.68   23.43
   1  -9   1  197.64   19.32
  -1  -9  -2  271.06   24.52
  -1  -9  -2  273.87   25.94
  -1  -9  -2  271.73   21.57
   1  -9   2  229.78   23.97
   1  -9   3  119.42   17.33
  -1  -9  -3  190.96   20.17
  -1  -9  -3  186.89   17.14
   1  -9   3  114.17   18.56
   1  -9   3  133.79   19.11
  -1  -9  -3  169.08   18.95
   1  -9   4  257.56   31.60
  -1  -9  -4  512.43   36.12
   1  -9   4  455.02   31.01
   1  -9   4  299.81   33.97
  -1  -9  -4  394.40   29.90
  -1  -9  -4  414.68   30.36
   1  -9   4  391.15   35.33
   1  -9   5   71.56   17.39
   1  -9   5   94.21   12.97
  -1  -9  -5  114.09   16.56
   1  -9   5   46.88   15.61
  -1  -9  -5   88.56   13.30
  -1  -9  -5   90.91   11.65
  -1  -9  -6    1.94    4.64
   1  -9   6    1.30   10.64
   1  -9   6    1.32    3.89
  -1  -9  -6    0.85    3.13
   1  -9   6   10.45   12.24
  -1  -9  -6    2.47    2.96
   1  -9   6    1.72    9.53
   1  -9   7  288.52   26.26
   1  -9   7  429.60   39.71
  -1  -9  -7  408.18   31.41
   1  -9   7  162.98   33.09
   1  -9   7  280.52   37.34
   1  -9   7  393.63   27.89
  -1  -9  -8  117.79    9.66
   1  -9   8  151.71   19.97
   1  -9   8  166.26   18.35
   1  -9   8  134.97   16.93
   1  -9   9    9.07    8.98
   1  -9   9   11.42    7.24
  -1  -9  -9   10.60    3.00
   1  -9   9    5.89    7.15
   1  -9   9    8.52    6.08
   1  -9  10   14.57    8.69
  -1  -9 -10   24.27    3.81
  -1  -9 -10   20.50    3.38
   1  -9  10   23.29    7.47
   1  -9  10   22.42    6.11
   1  -9  10   31.63    7.94
  -1  -9 -11   97.81    6.83
   1  -9  11   84.39   12.89
  -1  -9 -11   82.03    6.40
   1  -9  11  102.97   11.97
  -1  -9 -11  106.97    7.01
   1  -9  11   99.30   11.56
   1  -9  12   67.46    9.37
  -1  -9 -12   67.37    4.90
   1  -9  12   79.86    8.53
  -1  -9 -12   72.87    4.93
  -1  -9 -12   68.71    4.98
   1  -9  12   79.01    8.34
  -1  -8  13   23.48    4.17
  -1  -8  13   13.70    3.71
   1  -8 -13   17.59    1.88
   1  -8 -13   18.19    1.98
  -1  -8  12    1.33    4.24
  -1  -8  12    8.19    4.14
   1  -8 -12    4.22    1.52
   1  -8 -12    1.88    1.30
  -1  -8  12    5.13    2.62
   1  -8 -12    6.13    1.46
  -1  -8  11   14.51    6.56
   1  -8 -11   11.26    1.94
   1  -8 -11   13.59    2.55
   1  -8 -11   10.17    2.19
  -1  -8  11   20.22    5.49
  -1  -8  11   13.70    4.32
  -1  -8  10  113.57   15.77
   1  -8 -10  114.62    8.24
  -1  -8  10  145.77   16.66
  -1  -8  10  125.02   14.11
   1  -8 -10  132.21    8.74
   1  -8 -10  123.85    8.71
  -1  -8  10  114.77   12.65
   1  -8  -9  190.71   11.46
  -1  -8   9  178.55   20.53
  -1  -8   9  193.17   17.33
  -1  -8   9  216.21   21.49
  -1  -8   9  211.66   19.75
   1  -8  -9  148.24   11.13
   1  -8  -8  213.15   22.40
   1  -8  -8  162.09   19.16
   1  -8  -8  141.06   10.64
  -1  -8   8  167.17   20.22
  -1  -8   8  216.85   18.21
  -1  -8   8  170.61   24.89
   1  -8  -8  192.09   17.74
  -1  -8   8  220.81   21.53
  -1  -8   8  221.19   20.43
  -1  -8   7   30.31   10.27
  -1  -8   7   55.40   16.50
   1  -8  -7   32.63    7.25
  -1  -8   7   35.51    9.14
   1  -8  -7   45.97   10.31
   1  -8  -7   25.51    8.22
  -1  -8   6  121.97   13.76
   1  -8  -6  190.77   16.85
  -1  -8   6  126.07   16.34
   1  -8  -6  205.34   21.50
   1  -8  -5  328.97   27.45
  -1  -8   5  253.68   29.72
   1  -8  -5  247.99   20.68
   1  -8  -4  185.21   20.07
  -1  -8   4  166.10   22.40
   1  -8  -4  171.69   15.68
   1  -8  -3  981.12   57.27
  -1  -8   3  934.45   63.95
   1  -8  -2   25.39    6.24
  -1  -8   2   21.16   10.45
   1  -8  -2   16.22    4.39
  -1  -8   1  831.35   49.57
  -1  -8   1  697.27   42.05
   1  -8   0 1118.10   59.60
  -1  -8   0 1254.58   68.11
   1  -8   0 1090.87   59.99
  -1  -8   0 1190.62   65.05
  -1  -8   0 1019.95   57.29
  -1  -8   0 1060.66   60.63
   1  -8   1  459.40   28.13
   1  -8   1  511.14   32.21
  -1  -8  -1  546.94   34.54
  -1  -8  -1  542.57   30.45
  -1  -8  -1  486.64   32.76
  -1  -8  -2 1046.11   57.62
  -1  -8  -2  950.68   52.47
   1  -8   2  862.50   54.21
  -1  -8  -2 1029.89   57.03
   1  -8   3  192.27   21.37
  -1  -8  -3  191.29   19.38
  -1  -8  -3  242.35   19.49
  -1  -8  -3  241.96   22.37
   1  -8   4  154.66   23.93
   1  -8   4  207.76   24.93
  -1  -8  -4  247.73   21.50
  -1  -8  -4  199.24   19.67
   1  -8   4  274.91   21.43
  -1  -8  -4  330.99   26.75
   1  -8   5  278.29   32.50
  -1  -8  -5  371.82   28.75
   1  -8   5  355.54   33.83
  -1  -8  -5  335.37   24.53
   1  -8   5  291.52   33.39
   1  -8   5  321.40   25.23
   1  -8   6   80.67   20.61
   1  -8   6  105.15   19.94
   1  -8   6   80.95   19.53
  -1  -8  -6  130.64   16.75
  -1  -8  -6  143.19   17.89
   1  -8   6   71.98   11.04
   1  -8   7  194.80   25.89
  -1  -8  -7  178.50   20.60
   1  -8   7  108.05   25.98
  -1  -8  -7  180.01   19.76
   1  -8   7  115.11   15.76
   1  -8   7  133.08   27.40
   1  -8   7  160.04   16.83
   1  -8   8   43.91   10.51
  -1  -8  -8   57.79    9.31
  -1  -8  -8   78.87   13.27
   1  -8   8   66.76   16.63
   1  -8   8   29.56   16.47
  -1  -8  -8   52.01    5.94
   1  -8   8   74.33   12.43
   1  -8   8   61.00   19.67
   1  -8   9    1.82    7.96
  -1  -8  -9    6.13    2.68
   1  -8   9    5.96    6.85
   1  -8   9    1.60    5.20
   1  -8  10   93.12   15.85
  -1  -8 -10   98.89    7.88
  -1  -8 -10   99.14    7.86
   1  -8  10   86.30   12.73
  -1  -8 -10  107.60    8.41
   1  -8  10   82.25   11.18
   1  -8  10  105.55   14.19
  -1  -8 -11   52.66    5.11
   1  -8  11   48.52   10.82
   1  -8  11   54.97    9.42
  -1  -8 -11   54.30    5.08
  -1  -8 -11   75.01    5.68
  -1  -8 -11   58.26    5.32
   1  -8  11   52.91    9.60
  -1  -8 -12   17.70    2.33
   1  -8  12   14.90    6.27
  -1  -8 -12   14.63    2.02
   1  -8  12   14.51    4.21
  -1  -8 -12   12.99    2.19
  -1  -8 -12   11.71    2.34
   1  -8  12   17.83    5.09
   1  -8  13   59.62    7.32
  -1  -8 -13   54.77    3.84
  -1  -7  13   16.58    3.97
  -1  -7  13   11.43    4.15
   1  -7 -13   14.17    1.84
  -1  -7  12   37.71    7.98
   1  -7 -12   31.01    3.34
  -1  -7  12   49.14    7.88
   1  -7 -12   39.33    3.84
   1  -7 -12   44.59    3.98
  -1  -7  12   48.55    6.81
   1  -7 -12   48.64    4.11
  -1  -7  11   13.49    7.31
   1  -7 -11   11.85    2.16
  -1  -7  11   14.91    6.40
   1  -7 -11    9.47    2.44
   1  -7 -11    9.30    2.31
  -1  -7  11   15.85    4.94
  -1  -7  11   18.28    5.14
  -1  -7  10   36.31    7.80
   1  -7 -10   44.69    4.93
   1  -7 -10   36.33    4.39
  -1  -7  10   31.34    7.69
   1  -7 -10   36.81    4.11
  -1  -7  10   19.73    8.84
   1  -7  -9  105.37   15.33
  -1  -7   9   93.81   15.51
   1  -7  -9  110.09    7.94
  -1  -7   9   93.53   12.52
  -1  -7   9   77.43   17.38
   1  -7  -9  109.89   13.04
  -1  -7   9  129.99   16.45
   1  -7  -9   95.38    7.95
  -1  -7   9  124.38   14.80
   1  -7  -8   38.73    9.29
   1  -7  -8   32.73    8.26
   1  -7  -8   23.78    3.41
  -1  -7   8   30.36    9.91
  -1  -7   8   35.98    7.93
  -1  -7   8   26.09   13.29
   1  -7  -8   25.61    6.38
  -1  -7   8   24.31    8.50
  -1  -7   8   28.87    7.83
   1  -7  -7  293.09   27.35
   1  -7  -7  405.28   31.19
  -1  -7   7  332.53   24.95
  -1  -7   7  313.67   27.76
  -1  -7   7  281.25   24.25
  -1  -7   7  356.75   27.73
  -1  -7   7  330.22   34.77
   1  -7  -7  332.66   24.79
  -1  -7   6   51.68   10.46
  -1  -7   6   46.18   15.85
   1  -7  -6   61.98    8.97
  -1  -7   6   41.37    7.20
   1  -7  -5  192.48   15.76
   1  -7  -5  204.42   19.98
  -1  -7   4   29.21   10.33
  -1  -7   4   49.52   13.27
   1  -7  -4   39.79    6.68
  -1  -7   3  371.30   30.02
   1  -7  -3  341.56   23.05
  -1  -7   2  412.14   31.44
   1  -7  -2  412.01   25.41
  -1  -7   2  350.31   22.82
  -1  -7   1  235.02   16.37
  -1  -7   1  224.66   22.76
  -1  -7   1  253.87   18.37
  -1  -7   0  444.56   29.72
  -1  -7   0  387.01   27.13
  -1  -7   0  357.25   21.33
  -1  -7   0  365.08   23.78
   1  -7   0  378.67   22.91
   1  -7   1 2094.88  103.01
  -1  -7  -1 2483.88  109.44
  -1  -7  -1 2182.05  101.93
  -1  -7  -1 2405.64  105.49
   1  -7   1 1882.59   99.36
   1  -7   1 1542.34  100.16
  -1  -7  -1 2192.15  105.08
  -1  -7  -2 1359.58   66.85
   1  -7   2 1245.90   64.67
  -1  -7  -2 1260.43   62.97
   1  -7   2  971.10   62.46
  -1  -7  -2 1360.49   67.02
   1  -7   2 1006.93   57.89
   1  -7   3  247.61   22.99
  -1  -7  -3  275.70   21.22
  -1  -7  -3  266.21   21.48
  -1  -7  -3  297.35   24.09
  -1  -7  -4  192.41   17.61
   1  -7   4  177.68   21.40
  -1  -7  -4  230.59   19.85
   1  -7   4  194.50   17.28
   1  -7   4  155.60   23.22
  -1  -7  -4  239.26   22.37
   1  -7   5  647.20   44.64
  -1  -7  -5  641.05   42.04
   1  -7   5  493.64   45.12
   1  -7   5  592.16   37.66
   1  -7   5  572.94   47.40
   1  -7   6  463.58   47.18
  -1  -7  -6  679.26   42.50
   1  -7   6  710.95   46.65
   1  -7   6  586.09   50.27
   1  -7   6  416.76   33.44
  -1  -7  -6  763.93   44.58
   1  -7   7   64.55   11.12
  -1  -7  -7  102.85    7.05
  -1  -7  -7  118.82   15.20
  -1  -7  -7   50.50    6.58
   1  -7   7   82.75   11.83
   1  -7   7   91.75   23.12
   1  -7   7   70.46   20.75
  -1  -7  -7  133.42   13.30
  -1  -7  -7  127.24   16.93
   1  -7   7  104.41   18.45
   1  -7   8  504.19   52.12
   1  -7   8  492.20   32.89
   1  -7   8  613.10   41.69
   1  -7   8  237.05   39.77
  -1  -7  -8  590.30   31.97
  -1  -7  -8  511.11   23.23
   1  -7   8  593.89   33.65
   1  -7   9   29.50    8.63
  -1  -7  -9   29.83    4.08
  -1  -7  -9   25.71    4.27
   1  -7   9   24.95   10.68
   1  -7   9    9.62    8.22
   1  -7  10   92.96   16.77
  -1  -7 -10  109.33    8.41
  -1  -7 -10  112.79    8.64
   1  -7  10  103.04   13.93
  -1  -7 -10  120.13    9.19
   1  -7  10   88.61   11.60
   1  -7  10   84.86   13.49
  -1  -7 -11  477.25   26.05
   1  -7  11  447.06   35.25
   1  -7  11  518.68   33.42
  -1  -7 -11  479.34   26.14
  -1  -7 -11  544.70   26.38
  -1  -7 -11  474.64   25.73
   1  -7  11  541.40   34.69
  -1  -7 -12   26.93    3.16
   1  -7  12   27.25    5.71
  -1  -7 -12   29.77    3.23
  -1  -7 -12   26.17    3.17
  -1  -7 -12   25.15    3.28
   1  -7  12   35.74    6.86
  -1  -7 -13   89.92    5.94
  -1  -7 -13   88.14    5.71
   1  -7  13  104.39    9.29
  -1  -6  13    6.57    2.93
  -1  -6  13    6.53    3.09
   1  -6 -13    4.05    1.17
  -1  -6  13   -1.61    4.68
   1  -6 -13    4.70    1.16
  -1  -6  12  137.13   15.39
   1  -6 -12  141.68    9.31
  -1  -6  12  155.72   13.83
   1  -6 -12  133.97    9.39
  -1  -6  12  183.88   15.70
   1  -6 -12  153.41    9.53
   1  -6 -12  177.39    9.80
  -1  -6  11   66.12   12.27
   1  -6 -11   73.96    6.12
   1  -6 -11   94.02    6.78
  -1  -6  11   81.24   10.71
   1  -6 -11   61.89    6.22
  -1  -6  11   82.13   11.93
  -1  -6  11   75.73    9.83
   1  -6 -11   79.87    6.43
   1  -6 -11   86.69    6.53
  -1  -6  10  316.99   29.36
   1  -6 -10  339.16   19.85
  -1  -6  10  377.01   27.30
  -1  -6  10  389.70   29.78
   1  -6 -10  382.92   20.33
  -1  -6  10  378.38   26.94
   1  -6 -10  361.67   20.16
   1  -6  -9  417.15   29.19
  -1  -6   9  413.34   29.50
   1  -6  -9  374.14   21.90
  -1  -6   9  420.69   29.84
  -1  -6   9  367.92   32.11
   1  -6  -9  421.43   22.07
   1  -6  -8  326.72   28.06
   1  -6  -8  245.57   24.61
   1  -6  -8  289.12   17.06
  -1  -6   8  290.47   26.90
  -1  -6   8  315.36   24.55
   1  -6  -8  346.92   24.46
  -1  -6   8  269.42   30.13
  -1  -6   8  340.77   26.91
  -1  -6   8  323.04   25.06
   1  -6  -7  288.67   24.53
  -1  -6   7  222.85   19.33
  -1  -6   7  204.12   21.35
  -1  -6   7  205.35   26.33
   1  -6  -7  254.83   19.55
  -1  -6   7  245.94   21.65
  -1  -6   7  163.97   17.89
  -1  -6   6  241.82   25.87
   1  -6  -6  272.87   19.04
   1  -6  -6  201.75   19.53
  -1  -6   6  186.08   19.55
  -1  -6   6  193.79   17.39
  -1  -6   6  179.84   15.30
   1  -6  -6  300.77   23.86
  -1  -6   6  198.12   17.50
   1  -6  -5   83.06   11.68
   1  -6  -5  138.12   12.26
   1  -6  -4  671.83   34.42
  -1  -6   4  665.38   41.03
   1  -6  -3  409.98   25.15
  -1  -6   3  506.22   32.76
   1  -6  -3  489.77   26.72
  -1  -6   2  466.83   26.22
   1  -6  -2  576.76   28.75
  -1  -6   2  533.20   33.16
  -1  -6   1   32.25    4.56
  -1  -6   1   34.83    9.97
  -1  -6   1   32.11    5.33
   1  -6  -1   45.85    6.32
  -1  -6   0  475.08   30.66
  -1  -6   0  457.12   26.91
  -1  -6   0  460.16   28.65
   1  -6   0  482.84   25.64
  -1  -6  -1 4153.42  183.80
  -1  -6  -1 4458.77  185.36
  -1  -6  -1 4449.89  188.98
   1  -6   1 3944.36  183.98
  -1  -6  -1 4092.68  185.95
   1  -6   1 3589.59  181.19
  -1  -6  -2  273.46   18.03
  -1  -6  -2  279.95   19.39
   1  -6   2  262.21   19.99
  -1  -6  -2  275.65   20.70
   1  -6   2  200.65   19.55
   1  -6   2  223.51   15.82
  -1  -6  -2  306.46   21.77
  -1  -6  -3  738.42   44.64
   1  -6   3  776.49   46.80
  -1  -6  -3  745.22   44.45
   1  -6   3  846.95   44.32
  -1  -6  -3  867.02   48.36
   1  -6   3  652.46   46.33
  -1  -6  -4 2008.02  100.64
  -1  -6  -4 2020.06  103.53
   1  -6   4 2293.79  111.53
   1  -6   4 2383.75  104.54
   1  -6   4 2272.83  111.86
  -1  -6  -5  444.94   28.81
   1  -6   5  553.45   36.18
   1  -6   5  476.17   38.97
  -1  -6  -5  419.69   28.14
  -1  -6  -5  654.19   37.79
   1  -6   5  439.01   29.00
   1  -6   5  357.51   34.35
   1  -6   5  493.31   40.73
   1  -6   6  648.83   44.22
  -1  -6  -6  650.16   37.71
  -1  -6  -6  552.54   36.72
   1  -6   6  612.27   50.13
   1  -6   6  409.18   42.71
   1  -6   6  643.06   50.75
  -1  -6  -6  811.07   44.73
   1  -6   7  101.62   13.33
  -1  -6  -7  106.25    7.66
  -1  -6  -7  143.89   15.80
  -1  -6  -7   83.46    8.12
   1  -6   7  114.54   13.32
   1  -6   7  110.80   24.56
  -1  -6  -7  132.15   13.21
   1  -6   7   93.14   21.28
   1  -6   7  122.32   18.80
   1  -6   8  229.19   34.95
   1  -6   8  214.32   20.68
  -1  -6  -8  250.44   13.19
   1  -6   8  249.86   25.56
  -1  -6  -8  292.78   21.00
   1  -6   8  146.15   30.21
  -1  -6  -8  353.44   28.84
  -1  -6  -8  269.29   14.72
  -1  -6  -8  109.13   12.18
   1  -6   8  265.09   21.86
   1  -6   9  458.00   50.64
   1  -6   9  527.33   37.18
   1  -6   9  568.29   40.03
  -1  -6  -9  354.25   26.22
  -1  -6  -9  506.11   33.83
  -1  -6  -9  665.77   44.42
  -1  -6  -9  622.47   28.48
  -1  -6  -9  607.90   28.74
   1  -6   9  472.08   34.73
   1  -6   9  511.05   36.48
  -1  -6 -10  103.33    8.47
   1  -6  10  103.27   14.74
   1  -6  10  103.00   13.57
  -1  -6 -10  118.56    8.89
  -1  -6 -10  127.17    9.22
   1  -6  10   81.50   10.94
  -1  -6 -11    6.31    2.45
   1  -6  11    6.55    5.60
  -1  -6 -11    7.87    2.06
   1  -6  11    9.19    4.79
  -1  -6 -11    9.17    2.45
  -1  -6 -11    5.55    2.66
  -1  -6 -11   15.16    3.25
  -1  -6 -12  128.91    8.83
  -1  -6 -12  122.14    8.73
  -1  -6 -12  144.02    8.94
  -1  -6 -12  136.77    8.62
   1  -6  12  151.89   14.43
   1  -6  13   39.58    7.09
  -1  -6 -13   38.09    3.62
   1  -6  13   45.75    6.44
  -1  -6 -13   39.94    3.55
  -1  -6 -13   39.51    3.50
   1  -5 -14   22.96    2.28
  -1  -5  14   35.95    5.76
   1  -5 -14   29.77    2.57
  -1  -5  14   29.40    4.85
   1  -5 -13  143.95    9.00
   1  -5 -13  160.20    8.92
  -1  -5  13  140.93   12.21
  -1  -5  13  161.24   13.10
  -1  -5  13  119.67   12.90
   1  -5 -13  122.64    8.42
   1  -5 -12   18.47    2.75
  -1  -5  12   15.83    6.46
  -1  -5  12   18.28    5.21
   1  -5 -12   14.73    3.01
  -1  -5  12   26.50    6.60
   1  -5 -12   13.95    2.74
  -1  -5  11  147.75   18.57
   1  -5 -11  185.12   11.59
  -1  -5  11  190.21   17.39
   1  -5 -11  153.48   12.00
  -1  -5  11  214.04   19.04
  -1  -5  11  177.85   15.60
   1  -5 -11  206.46   11.87
   1  -5 -11  190.17   11.68
  -1  -5  10   86.47   14.87
   1  -5 -10  103.00    8.00
  -1  -5  10  120.07   13.89
   1  -5 -10   96.61    8.82
  -1  -5  10  120.86   15.00
  -1  -5  10  103.99   12.73
   1  -5 -10  128.65    8.53
   1  -5 -10  119.29    8.46
   1  -5  -9  107.18   15.11
  -1  -5   9   90.72   18.67
  -1  -5   9  101.00   15.94
   1  -5  -9  138.68    8.91
  -1  -5   9  139.55   15.06
   1  -5  -9   89.47    8.95
   1  -5  -9  144.18   18.60
   1  -5  -9  148.15   14.57
  -1  -5   9  145.30   16.90
   1  -5  -9  147.05    9.25
   1  -5  -9  105.59    8.55
  -1  -5   9  111.65   13.77
   1  -5  -8  509.66   21.60
  -1  -5   8  503.25   33.48
  -1  -5   8  536.05   30.77
   1  -5  -8  601.24   37.93
  -1  -5   8  459.73   36.48
   1  -5  -8  538.46   29.63
  -1  -5   8  511.59   30.49
   1  -5  -8  395.10   29.50
  -1  -5   8  307.98   35.73
   1  -5  -7  273.85   22.99
  -1  -5   7  133.91   21.97
  -1  -5   7  267.58   20.27
  -1  -5   7  194.43   20.90
  -1  -5   7  185.35   18.51
  -1  -5   7  256.49   21.13
   1  -5  -7  247.96   23.57
   1  -5  -7  257.53   19.03
  -1  -5   7  227.67   25.34
  -1  -5   6  292.60   24.35
  -1  -5   6  380.82   31.05
   1  -5  -6  316.75   25.96
   1  -5  -6  389.28   23.38
  -1  -5   6  277.94   19.21
  -1  -5   6  201.32   25.14
   1  -5  -6  413.54   27.92
   1  -5  -5  234.38   20.67
  -1  -5   5  283.88   24.92
   1  -5  -5  276.22   18.34
   1  -5  -4  317.46   19.22
   1  -5  -4  281.11   21.21
  -1  -5   4  223.32   23.67
  -1  -5   4  208.24   24.77
   1  -5  -3 1430.24   63.29
  -1  -5   3 1476.80   68.78
   1  -5  -3 1085.67   60.47
  -1  -5   3 1094.51   66.96
  -1  -5   2   78.37   11.45
  -1  -5   2   79.14    6.79
   1  -5  -2   93.34    7.86
  -1  -5   1  407.52   22.38
  -1  -5   1  418.64   26.44
   1  -5  -1  427.55   21.02
  -1  -5   1  409.70   23.36
  -1  -5   0  568.00   30.29
  -1  -5   0  594.08   27.98
  -1  -5   0  595.77   29.45
   1  -5   0  623.76   26.59
  -1  -5  -1  469.59   23.93
   1  -5   1  459.54   24.03
  -1  -5  -1  452.44   26.28
  -1  -5  -1  485.60   24.26
  -1  -5  -1  439.97   19.83
   1  -5   1  441.88   22.11
  -1  -5  -1  460.08   25.09
  -1  -5  -2 3506.92  147.36
   1  -5   2 3227.30  146.06
  -1  -5  -2 3137.35  141.52
  -1  -5  -2 3455.12  146.77
  -1  -5  -2 3484.90  148.26
   1  -5   2 2943.81  141.82
  -1  -5  -3 2318.81  117.28
   1  -5   3 2668.45  123.73
  -1  -5  -3 2519.70  120.77
   1  -5   3 2618.05  120.29
   1  -5   3 2107.76  117.03
   1  -5   3 2568.73  123.98
  -1  -5  -3 2883.03  124.98
   1  -5   4 1110.69   61.59
  -1  -5  -4  910.36   54.23
  -1  -5  -4  960.95   53.92
   1  -5   4 1043.48   54.65
  -1  -5  -4 1275.34   61.13
   1  -5   4 1103.46   62.10
   1  -5   5  870.87   50.53
  -1  -5  -5  806.55   45.74
  -1  -5  -5  797.17   46.70
   1  -5   5  884.98   56.01
   1  -5   5  748.74   44.83
  -1  -5  -5 1032.03   52.34
   1  -5   5  707.74   54.27
   1  -5   5  923.18   56.72
   1  -5   6   27.11   11.58
   1  -5   6   34.16   15.95
  -1  -5  -6   43.85    8.35
   1  -5   6   38.65   11.25
  -1  -5  -6   38.97    6.58
  -1  -5  -6   38.94    7.56
   1  -5   6   38.60   12.84
  -1  -5  -7 1403.40   66.24
   1  -5   7 1051.81   72.46
  -1  -5  -7 1699.86   77.68
  -1  -5  -7 1100.80   66.62
   1  -5   7 1507.45   74.20
   1  -5   7 1305.53   73.65
   1  -5   7 1333.00   90.16
   1  -5   7 1849.94   95.38
  -1  -5  -7 1637.09   78.57
  -1  -5  -7 1619.43   74.54
   1  -5   7 1806.37   82.83
   1  -5   7 1403.54   91.71
   1  -5   8   76.71   19.36
  -1  -5  -8   86.14    6.51
   1  -5   8   67.28   11.70
   1  -5   8   87.94   15.35
  -1  -5  -8   81.93   10.73
  -1  -5  -8   77.01    7.24
  -1  -5  -8   90.81   13.38
   1  -5   8   69.52   20.26
  -1  -5  -8  103.07    7.75
  -1  -5  -8   51.75    6.31
   1  -5   8   87.68   12.82
   1  -5   9   60.43   18.49
   1  -5   9   79.18   13.16
  -1  -5  -9   71.13    6.40
  -1  -5  -9   74.00    7.09
  -1  -5  -9   96.13   15.52
  -1  -5  -9   81.10    7.60
  -1  -5  -9   79.23   11.06
  -1  -5  -9   89.56   13.72
  -1  -5  -9   96.22    7.71
   1  -5   9   84.92   12.17
  -1  -5  -9   98.93    8.07
   1  -5   9   94.11   14.26
  -1  -5 -10  571.45   27.07
   1  -5  10  496.93   35.80
  -1  -5 -10  479.01   27.00
   1  -5  10  554.82   34.84
  -1  -5 -10  585.86   27.60
  -1  -5 -11  228.88   14.15
   1  -5  11  184.52   21.71
   1  -5  11  246.09   21.50
  -1  -5 -11  224.14   14.49
  -1  -5 -11  221.10   14.24
   1  -5  11  235.08   19.87
  -1  -5 -11  243.54   13.80
   1  -5  12  118.39   15.23
  -1  -5 -12  139.83    9.42
  -1  -5 -12  141.52    8.91
   1  -5  12  162.48   15.28
  -1  -5 -12  133.02    9.54
  -1  -5 -12  135.99    9.50
  -1  -5 -12  152.77    9.22
  -1  -5 -13   18.62    2.54
   1  -5  13   15.20    5.32
   1  -5  13   19.36    4.86
  -1  -5 -13   18.49    2.51
  -1  -5 -13   18.50    2.49
  -1  -5 -14   18.71    2.07
   1  -5  14   21.20    3.73
  -1  -5 -14   22.51    2.34
   1  -5  14   22.23    4.17
   1  -4 -14   19.96    2.49
   1  -4 -14   21.51    2.30
  -1  -4  14   22.38    4.87
   1  -4 -13   70.80    6.11
   1  -4 -13   75.25    5.56
  -1  -4  13   72.60    8.63
  -1  -4  13   79.95    8.97
   1  -4 -13   69.34    5.53
  -1  -4  13   61.57    9.60
   1  -4 -12    4.69    1.64
  -1  -4  12    8.20    6.11
  -1  -4  12    3.98    3.78
   1  -4 -12    5.56    1.73
   1  -4 -12    0.90    2.29
  -1  -4  12    2.07    3.80
   1  -4 -12    1.35    2.32
  -1  -4  11  140.04   18.07
   1  -4 -11  167.83   10.97
  -1  -4  11  173.27   16.72
   1  -4 -11  154.95   12.09
  -1  -4  11  166.06   16.99
  -1  -4  11  148.65   14.05
   1  -4 -11  181.71   11.11
   1  -4 -11  181.45   11.08
  -1  -4  10  401.59   47.06
   1  -4 -10  495.31   38.26
  -1  -4  10  566.07   40.08
   1  -4 -10  527.71   28.92
  -1  -4  10  590.64   37.47
   1  -4 -10  488.77   30.38
  -1  -4  10  672.89   40.19
   1  -4 -10  585.75   29.25
   1  -4 -10  605.23   29.30
  -1  -4  10  546.66   34.85
   1  -4  -9  101.58   14.05
  -1  -4   9  106.93   16.23
   1  -4  -9  106.79    7.92
  -1  -4   9  126.39   14.15
   1  -4  -9  108.74   12.35
   1  -4  -9   99.06   16.38
  -1  -4   9  128.59   15.15
   1  -4  -9  122.87    8.34
   1  -4  -9  113.10    8.17
  -1  -4   9   87.10   11.61
   1  -4  -8  190.02   18.77
   1  -4  -8  107.24   14.32
  -1  -4   8  129.04   22.22
  -1  -4   8  149.66   18.16
   1  -4  -8  183.38   10.67
  -1  -4   8  211.84   17.82
  -1  -4   8  163.19   21.39
   1  -4  -8  193.99   16.01
   1  -4  -8  181.15   21.72
  -1  -4   8  182.39   17.92
  -1  -4   8  168.17   15.84
   1  -4  -8  146.52   10.23
   1  -4  -7   77.22    9.18
  -1  -4   7   70.57   14.45
   1  -4  -7   79.47   13.48
  -1  -4   7   69.00   11.73
   1  -4  -7   59.43    5.20
  -1  -4   7   76.69   10.07
  -1  -4   7   69.07    9.77
  -1  -4   7   73.03   16.02
   1  -4  -6  141.36   12.21
  -1  -4   6  169.19   19.58
   1  -4  -6  153.42   17.43
   1  -4  -6  175.82   16.18
  -1  -4   6  112.53   17.28
  -1  -4   6  103.50    9.26
  -1  -4   5 1213.56   75.51
  -1  -4   5 1057.42   74.14
  -1  -4   5 1498.33   75.42
   1  -4  -5 1536.53   69.63
   1  -4  -5 1280.39   73.88
   1  -4  -4  382.46   21.11
  -1  -4   4  327.09   26.84
   1  -4  -4  322.86   17.34
  -1  -4   3  796.72   44.08
   1  -4  -3  839.63   38.35
  -1  -4   3  674.93   42.43
  -1  -4   3  858.81   42.90
   1  -4  -3  615.93   35.06
  -1  -4   2 2702.08  122.81
  -1  -4   2 2443.93  118.27
   1  -4  -2 2620.75  119.13
  -1  -4   1  418.13   25.08
  -1  -4   1  399.87   21.92
  -1  -4   0 4260.95  195.47
  -1  -4   0 4385.44  194.21
   1  -4   0 3706.43  191.96
   1  -4   0 4388.84  192.72
  -1  -4   0 4151.48  194.81
  -1  -4  -1 2276.83   98.74
  -1  -4  -1 2238.97   97.35
  -1  -4  -1 2282.89  100.78
  -1  -4  -1 2266.78   99.45
   1  -4   1 2188.87   97.02
   1  -4   1 1841.83   93.72
   1  -4   1 1707.51   96.87
  -1  -4  -1 2036.34   95.34
   1  -4   2 2575.08  118.53
  -1  -4  -2 2919.38  122.90
  -1  -4  -2 2278.97  116.34
  -1  -4  -2 2879.94  122.22
  -1  -4  -2 2535.23  118.21
   1  -4   2 2711.43  121.70
  -1  -4  -2 2828.81  121.95
  -1  -4  -3 2677.11  124.14
  -1  -4  -3 2577.57  122.56
   1  -4   3 2853.44  127.16
   1  -4   3 2746.01  127.27
   1  -4   3 2334.26  121.84
   1  -4   3 2765.51  122.99
  -1  -4  -4   77.81    8.11
  -1  -4  -4   73.97    8.40
   1  -4   4   93.59   13.10
  -1  -4  -4   82.10    9.13
   1  -4   4   67.52   14.65
  -1  -4  -4   81.78   10.22
   1  -4   4   82.46    8.25
  -1  -4  -5  882.89   49.52
  -1  -4  -5  779.58   46.10
   1  -4   5  873.77   56.02
   1  -4   5  920.12   56.11
  -1  -4  -5  938.33   50.16
  -1  -4  -6  159.09   13.04
   1  -4   6  173.56   19.22
  -1  -4  -6  181.95   17.79
   1  -4   6  202.14   25.68
  -1  -4  -6  204.54   15.25
  -1  -4  -6  189.45   16.44
   1  -4   6  171.11   25.39
   1  -4   6  133.12   24.45
   1  -4   7  167.40   27.18
  -1  -4  -7  212.99   15.74
   1  -4   7  173.31   19.35
  -1  -4  -7  224.66   20.39
   1  -4   7  176.39   27.08
  -1  -4  -7  187.62   10.25
   1  -4   7  139.23   15.16
  -1  -4  -7  243.31   11.78
  -1  -4  -7  165.33   10.88
  -1  -4  -7   67.12    8.97
   1  -4   7  212.31   16.88
   1  -4   7  167.26   16.26
   1  -4   8  377.46   46.56
   1  -4   8  476.03   46.90
   1  -4   8  384.38   31.27
  -1  -4  -8  439.45   24.17
   1  -4   8  397.88   45.33
   1  -4   8  417.57   34.19
  -1  -4  -8  442.74   29.73
  -1  -4  -8  618.94   39.08
  -1  -4  -8  564.47   26.07
  -1  -4  -8  419.58   25.04
   1  -4   8  463.68   32.34
   1  -4   9  375.47   42.85
   1  -4   9  253.42   39.82
  -1  -4  -9  342.31   20.47
   1  -4   9  372.34   29.49
   1  -4   9  381.55   31.59
  -1  -4  -9  376.02   21.18
  -1  -4  -9  401.90   33.13
  -1  -4  -9  326.58   25.74
  -1  -4  -9  379.88   22.56
  -1  -4  -9  429.16   22.04
  -1  -4  -9  424.78   22.17
   1  -4   9  354.88   27.39
   1  -4   9  350.11   29.00
   1  -4  10  206.63   35.00
   1  -4  10  227.44   33.29
  -1  -4 -10  308.10   17.20
   1  -4  10  288.31   27.06
   1  -4  10  311.36   25.73
  -1  -4 -10  240.34   16.04
  -1  -4 -10  294.81   28.69
  -1  -4 -10  308.56   18.48
  -1  -4 -10  270.80   21.94
  -1  -4 -10  301.37   28.38
   1  -4  10  290.66   23.33
  -1  -4 -10  324.15   17.69
  -1  -4 -10  272.73   16.31
   1  -4  11   22.35    9.00
  -1  -4 -11   21.09    3.73
   1  -4  11   22.89    7.31
  -1  -4 -11   28.34    4.36
   1  -4  11   27.48    6.68
  -1  -4 -11   24.09    3.83
  -1  -4 -11   25.75    3.63
  -1  -4 -12  139.46    9.24
  -1  -4 -12  129.30    8.44
  -1  -4 -12  137.50    9.93
  -1  -4 -12  132.47    9.33
  -1  -4 -12  135.80    8.70
   1  -4  12  116.52   12.45
  -1  -4 -13  134.97    8.83
  -1  -4 -13  123.21    7.81
  -1  -4 -13  116.61    8.28
  -1  -4 -13  134.33    8.49
   1  -4  13  109.07   12.57
   1  -4  14   13.72    3.74
  -1  -4 -14   11.79    1.83
   1  -3 -14  144.12    9.11
   1  -3 -14  138.99    8.37
   1  -3 -13   37.85    4.69
   1  -3 -13   35.36    3.62
  -1  -3  13   40.08    6.56
   1  -3 -13   33.70    3.69
  -1  -3  12   45.25    9.82
   1  -3 -12   50.82    4.68
   1  -3 -12   51.78    5.06
   1  -3 -12   62.97    5.23
  -1  -3  12   53.48    8.57
   1  -3 -12   50.47    6.17
  -1  -3  12   52.46    8.67
   1  -3 -12   53.82    5.11
  -1  -3  11  147.11   17.81
   1  -3 -11  147.84    9.92
  -1  -3  11  154.05   15.43
   1  -3 -11  149.93    9.83
   1  -3 -11  136.16   11.35
  -1  -3  11  163.67   15.97
   1  -3 -11  150.37    9.77
   1  -3 -11  139.70    9.71
  -1  -3  11  113.89   11.88
  -1  -3  10   92.09   21.52
   1  -3 -10   89.36   13.01
  -1  -3  10  116.54   16.14
   1  -3 -10  108.18    8.03
   1  -3 -10  110.07    8.07
  -1  -3  10   99.74   13.09
   1  -3 -10  122.37   19.54
   1  -3 -10  100.67    9.69
  -1  -3  10  101.34   13.37
   1  -3 -10  113.33    8.11
   1  -3 -10  119.24    8.14
  -1  -3  10   89.82   10.96
  -1  -3   9  144.36   26.63
   1  -3  -9  190.87   19.46
   1  -3  -9  188.76   12.12
  -1  -3   9  189.06   20.57
  -1  -3   9  207.80   18.57
   1  -3  -9  215.91   25.67
  -1  -3   9  177.14   27.21
  -1  -3   9  252.22   20.52
   1  -3  -9  205.38   12.27
  -1  -3   9  183.74   16.70
   1  -3  -9  205.50   12.17
  -1  -3   8   31.49   12.90
   1  -3  -8   59.26    9.83
   1  -3  -8   39.42    7.16
  -1  -3   8   58.98   10.91
   1  -3  -8   51.83    4.62
  -1  -3   8   52.25    8.64
   1  -3  -8   59.00   12.68
   1  -3  -8   54.61    7.80
  -1  -3   8   61.76    9.76
  -1  -3   8   52.62    8.24
   1  -3  -8   52.73    4.75
   1  -3  -8   45.52    4.61
  -1  -3   7  386.93   36.31
   1  -3  -7  517.37   30.67
  -1  -3   7  482.09   30.24
  -1  -3   7  466.66   31.92
   1  -3  -7  519.89   36.11
   1  -3  -7  490.67   26.47
  -1  -3   7  473.28   27.60
  -1  -3   7  516.25   29.23
  -1  -3   7  447.43   26.59
  -1  -3   6   13.36    8.75
   1  -3  -6   31.41    8.66
  -1  -3   6   34.59   10.56
   1  -3  -6   31.73    5.29
  -1  -3   5    9.21    6.87
  -1  -3   5    9.73    8.84
   1  -3  -5   10.22    3.20
  -1  -3   4 1190.19   75.00
  -1  -3   4 1273.80   74.20
  -1  -3   4 1510.92   73.63
   1  -3  -4 1463.50   69.22
   1  -3  -3 2552.41  102.59
   1  -3  -3 1989.23   98.09
  -1  -3   3 2447.32  108.43
  -1  -3   3 1873.59  105.67
   1  -3  -3 2335.42   99.66
  -1  -3   2 1103.94   57.06
   1  -3  -2 1099.02   54.20
  -1  -3   1  705.15   38.10
   1  -3  -1  641.88   35.32
  -1  -3   1  715.61   35.98
  -1  -3   0 4188.83  195.50
   1  -3   0 4110.75  193.75
  -1  -3   0 4305.61  194.98
   1  -3   0 4331.02  193.69
  -1  -3   0 4242.86  195.27
  -1  -3   0 4219.24  193.74
   1  -3   1 1949.87   96.52
   1  -3   1 2397.33   99.38
  -1  -3  -1 2456.97  100.94
  -1  -3  -1 2107.37   98.17
  -1  -3  -1 2343.30  101.73
   1  -3   1 1731.98   98.56
   1  -3   2 3155.44  120.78
  -1  -3  -2 3012.34  120.73
  -1  -3  -2 3199.84  122.96
   1  -3   2 3168.81  123.14
   1  -3   3 2742.83  124.12
  -1  -3  -3 2582.18  121.20
  -1  -3  -3 2513.06  120.66
   1  -3   3 2363.32  120.66
   1  -3   3 2511.78  119.52
  -1  -3  -3 2761.33  122.37
  -1  -3  -4  983.37   51.05
   1  -3   4 1119.39   58.33
  -1  -3  -4 1099.34   54.37
   1  -3   4 1185.49   58.34
  -1  -3  -4 1069.91   53.65
  -1  -3  -5  994.36   51.64
  -1  -3  -5  782.97   45.57
  -1  -3  -5  874.67   46.53
   1  -3   5  893.72   48.66
   1  -3   5  986.16   57.34
  -1  -3  -5  881.84   48.16
   1  -3   6   50.36   10.52
  -1  -3  -6   52.94    6.34
  -1  -3  -6   58.84    7.22
   1  -3   6   60.07   15.24
  -1  -3  -6   61.38   10.26
  -1  -3  -6   45.60    7.03
   1  -3   7  325.01   39.28
   1  -3   7  438.90   38.28
  -1  -3  -7  346.17   17.74
   1  -3   7  376.79   27.64
  -1  -3  -7  446.29   30.82
   1  -3   7  390.55   38.81
  -1  -3  -7  406.07   23.29
  -1  -3  -7  378.16   18.80
   1  -3   7  346.22   24.15
  -1  -3  -8  524.86   27.71
  -1  -3  -8  406.15   27.22
   1  -3   8  600.45   38.58
  -1  -3  -8  500.37   32.46
  -1  -3  -8  696.80   43.76
  -1  -3  -8  634.28   29.14
  -1  -3  -8  632.13   29.22
   1  -3   8  530.37   48.43
   1  -3   8  496.78   53.27
   1  -3   9  249.04   37.37
   1  -3   9  215.48   31.74
   1  -3   9  233.09   22.99
  -1  -3  -9  257.13   14.07
  -1  -3  -9  209.61   13.33
  -1  -3  -9  251.11   18.96
  -1  -3  -9  248.01   16.05
  -1  -3  -9  286.48   27.32
   1  -3   9  201.45   18.55
  -1  -3  -9  261.37   14.65
  -1  -3  -9  162.83   12.69
   1  -3  10   90.23   23.12
  -1  -3 -10   81.95   12.36
   1  -3  10   64.15   18.80
   1  -3  10   67.51   13.39
  -1  -3 -10   88.45    7.23
  -1  -3 -10   69.04    6.57
  -1  -3 -10   99.30   15.17
  -1  -3 -10   84.71    8.56
  -1  -3 -10   87.32   10.68
  -1  -3 -10   85.86   15.10
  -1  -3 -10   94.24    7.68
   1  -3  10   77.93   10.94
  -1  -3 -10   90.84    6.92
  -1  -3 -11  187.94   13.40
  -1  -3 -11  177.16   11.19
  -1  -3 -11  181.91   12.16
   1  -3  11  166.61   15.88
   1  -3  11  171.08   19.42
  -1  -3 -11  181.04   11.82
  -1  -3 -12  103.74    7.63
   1  -3  12   76.06   12.33
  -1  -3 -12   90.55    6.63
  -1  -3 -12   98.24    8.52
  -1  -3 -12   98.88    7.77
  -1  -3 -12   96.06    6.94
   1  -3  12  100.75   11.55
  -1  -3 -13   84.40    6.31
   1  -3  13   71.63    9.79
   1  -3  13   89.97    9.86
  -1  -3 -13   77.90    6.77
  -1  -3 -13   74.16    6.23
   1  -3  13   79.81    8.63
   1  -3  14   90.88    8.30
  -1  -3 -14   91.96    6.04
   1  -3  14   78.14    8.21
  -1  -3 -14   79.09    5.77
   1  -2 -15    5.48    1.19
   1  -2 -14   66.51    5.70
   1  -2 -14   64.15    4.72
  -1  -2  14   55.64    7.38
   1  -2 -13    2.71    2.07
  -1  -2  13   -2.07    3.24
   1  -2 -13    0.67    1.03
  -1  -2  13    0.98    4.41
   1  -2 -12  132.64   10.97
   1  -2 -12  144.20    9.26
  -1  -2  12  142.06   14.18
  -1  -2  12  137.81   13.54
   1  -2 -12  129.82    8.75
   1  -2 -12  138.97    9.53
   1  -2 -11  278.64   17.05
  -1  -2  11  287.38   23.19
   1  -2 -11  302.35   16.98
   1  -2 -11  295.69   19.40
  -1  -2  11  315.03   23.47
   1  -2 -11  301.56   16.89
   1  -2 -10  135.20   15.57
  -1  -2  10   96.40   22.98
   1  -2 -10  138.74    9.46
  -1  -2  10  156.60   15.58
   1  -2 -10  136.77    9.30
   1  -2 -10  121.88   11.25
   1  -2 -10  187.97   24.13
  -1  -2  10  163.14   15.95
   1  -2 -10  142.75    9.52
  -1  -2  10  125.17   12.26
   1  -2 -10  136.91    9.27
   1  -2  -9  655.58   42.99
  -1  -2   9  571.70   55.14
  -1  -2   9  666.44   44.17
   1  -2  -9  666.51   34.55
  -1  -2   9  729.48   42.79
  -1  -2   9  771.95   43.44
   1  -2  -9  701.15   34.50
  -1  -2   9  614.48   38.86
   1  -2  -9  670.61   34.49
  -1  -2   8  137.58   24.98
   1  -2  -8  224.95   19.60
   1  -2  -8  209.81   12.65
  -1  -2   8  201.52   19.91
  -1  -2   8  234.97   18.83
  -1  -2   8  177.71   25.30
   1  -2  -8  271.86   27.66
  -1  -2   8  237.18   19.32
  -1  -2   8  221.78   17.07
   1  -2  -8  210.11   12.55
   1  -2  -8  244.13   12.97
   1  -2  -7  620.39   32.80
  -1  -2   7  511.27   41.93
  -1  -2   7  467.69   30.77
  -1  -2   7  562.69   30.20
  -1  -2   7  583.79   31.06
   1  -2  -7  684.37   41.83
   1  -2  -7  618.52   29.35
   1  -2  -6  686.73   39.68
  -1  -2   6  550.25   46.51
  -1  -2   6  648.85   40.40
   1  -2  -6  724.09   46.11
   1  -2  -6  648.26   36.35
  -1  -2   5  313.01   17.49
  -1  -2   5  358.62   30.28
   1  -2  -5  379.97   21.11
  -1  -2   5  423.55   25.75
  -1  -2   4  178.24   18.75
  -1  -2   4  221.94   16.87
   1  -2  -4  190.25   12.95
   1  -2  -3 2824.60  119.07
   1  -2  -3 2464.23  115.56
   1  -2  -2 2487.13  114.93
   1  -2  -2 2615.66  116.41
   1  -2  -1 3842.99  174.35
   1  -2  -1 3971.04  175.66
  -1  -2   1 3819.96  176.42
   1  -2  -1 3450.65  174.12
  -1  -2   1 3808.27  175.12
   1  -2   0  876.38   37.65
  -1  -2   0  881.97   37.55
   1  -2   0  829.10   36.86
   1  -2   0  887.61   38.51
  -1  -2   0  829.80   37.97
   1  -2   0  869.10   37.52
  -1  -2   0  871.57   38.05
   1  -2   1 2090.16   86.88
   1  -2   1 1614.41   84.60
   1  -2   1 1679.32   86.68
  -1  -2  -1 2013.76   86.49
  -1  -2  -1 2029.80   88.36
   1  -2   2 2345.45  104.83
   1  -2   2 2103.14  107.44
   1  -2   2 2227.51  105.63
  -1  -2  -2 2061.27  101.35
  -1  -2  -2 2356.86  105.01
  -1  -2  -2 2383.76  105.40
  -1  -2  -3 1928.19   96.08
   1  -2   3 2167.54   99.55
  -1  -2  -3 2069.15   97.63
  -1  -2  -3 2013.95   95.93
  -1  -2  -4  315.45   19.27
  -1  -2  -4  269.49   18.16
  -1  -2  -4  318.54   18.37
  -1  -2  -4  344.92   21.90
   1  -2   4  284.50   25.82
  -1  -2  -5  796.39   42.69
  -1  -2  -5  773.59   42.49
  -1  -2  -5  894.94   48.57
   1  -2   5  798.88   44.51
   1  -2   5  937.49   51.72
  -1  -2  -6  583.95   34.86
  -1  -2  -6  767.02   44.01
   1  -2   6  698.37   39.13
  -1  -2  -6  641.91   35.82
   1  -2   6  675.82   46.75
   1  -2   7   40.35    8.38
   1  -2   7   24.94    6.42
   1  -2   7   23.71    7.23
   1  -2   7   39.26    8.67
  -1  -2  -7   33.51    5.59
  -1  -2  -7   52.29   10.67
  -1  -2  -7   46.84    4.47
   1  -2   7   37.84   15.01
   1  -2   7   31.97   16.50
   1  -2   8   99.81   21.75
   1  -2   8  106.07   25.25
   1  -2   8   99.60   13.81
   1  -2   8   67.35   13.45
  -1  -2  -8   90.63    6.96
   1  -2   8   94.72   12.64
  -1  -2  -8   93.21   10.05
  -1  -2  -8  132.96   17.79
  -1  -2  -8  106.35    7.78
   1  -2   8   97.45   11.29
  -1  -2  -8   87.04    6.99
   1  -2   9  100.36   22.56
   1  -2   9  110.86   26.95
   1  -2   9  119.25   16.18
   1  -2   9  151.97   18.83
  -1  -2  -9  123.43    9.15
   1  -2   9  134.86   15.68
  -1  -2  -9  127.18   12.73
  -1  -2  -9  131.94   11.35
  -1  -2  -9  175.81   21.69
   1  -2   9  131.74   13.54
  -1  -2  -9  147.67   10.01
  -1  -2  -9  134.20    8.90
  -1  -2  -9  139.90    9.43
   1  -2  10  192.46   28.80
  -1  -2 -10  179.63   19.58
   1  -2  10  181.26   33.67
   1  -2  10  225.17   22.29
  -1  -2 -10  232.81   14.15
   1  -2  10  326.98   25.54
   1  -2  10  252.09   21.83
  -1  -2 -10  194.47   13.71
  -1  -2 -10  225.60   25.92
  -1  -2 -10  207.22   18.02
  -1  -2 -10  264.70   16.93
  -1  -2 -10  205.38   22.69
  -1  -2 -10  259.35   15.04
   1  -2  10  244.10   19.13
  -1  -2 -10  233.84   13.59
  -1  -2 -10  231.11   13.91
  -1  -2 -11   43.21    4.74
   1  -2  11   36.07    9.49
  -1  -2 -11   38.99    4.04
   1  -2  11   40.20    8.55
  -1  -2 -11   49.30    6.41
  -1  -2 -11   47.06    5.14
   1  -2  11   50.97    9.61
  -1  -2 -11   39.27    4.63
  -1  -2 -11   41.23    4.39
  -1  -2 -12   81.17    6.68
   1  -2  12   52.98   10.24
   1  -2  12   89.27   11.09
  -1  -2 -12   74.20    5.65
  -1  -2 -12   95.89    8.33
  -1  -2 -12   76.36    6.82
   1  -2  12   71.73   10.14
  -1  -2 -12   72.90    5.93
   1  -2  13   30.25    6.56
  -1  -2 -13   24.85    3.28
   1  -2  13   24.74    5.53
  -1  -2 -13   23.30    3.33
   1  -2  13   19.91    4.84
  -1  -2 -13   25.68    3.91
  -1  -2 -14   46.47    4.42
   1  -2  14   44.35    5.70
  -1  -2 -14   42.00    3.93
   1  -1 -15   32.63    3.06
   1  -1 -14    6.88    2.16
  -1  -1  14    4.89    3.39
   1  -1 -13   51.49    5.93
   1  -1 -13   48.39    4.41
  -1  -1  13   50.79    8.41
   1  -1 -12  128.04   10.44
  -1  -1  12  127.75   13.10
   1  -1 -12  112.97    7.96
  -1  -1  12  112.27   11.96
  -1  -1  12  107.56   13.82
   1  -1 -12  116.60    8.49
   1  -1 -12  101.99    7.41
   1  -1 -11  153.76   10.44
  -1  -1  11  156.04   17.43
   1  -1 -11  151.49    9.74
  -1  -1  11  165.23   15.80
   1  -1 -11  156.10   10.13
   1  -1 -11  162.78   12.82
   1  -1 -11  140.36    9.16
  -1  -1  11  156.03   15.03
   1  -1 -11  161.52   10.24
  -1  -1  10  150.51   28.42
   1  -1 -10  167.44   17.63
   1  -1 -10  212.64   12.70
  -1  -1  10  214.43   18.58
   1  -1 -10  199.16   12.25
   1  -1 -10  276.77   30.05
  -1  -1  10  229.02   18.47
   1  -1 -10  181.60   12.44
  -1  -1  10  191.47   16.47
   1  -1 -10  205.82   12.28
   1  -1 -10  199.93   12.37
  -1  -1   9  128.00   25.53
   1  -1  -9  168.40   16.86
   1  -1  -9  179.71   11.26
  -1  -1   9  199.79   17.23
   1  -1  -9  185.93   11.13
   1  -1  -9  233.23   26.91
  -1  -1   9  218.19   17.54
   1  -1  -9  164.66   11.22
  -1  -1   9  161.89   14.01
   1  -1  -9  190.59   11.15
   1  -1  -9  182.87   11.14
  -1  -1   9  186.88   15.51
  -1  -1   8   80.97   18.63
   1  -1  -8   98.98   11.68
   1  -1  -8   94.62    6.74
  -1  -1   8   95.59   10.96
   1  -1  -8   89.18    6.75
  -1  -1   8   94.31   11.00
  -1  -1   8   75.95    9.24
   1  -1  -8   97.05    6.73
   1  -1  -8   99.65    6.66
  -1  -1   8   90.14    9.44
   1  -1  -8  133.26   18.94
  -1  -1   8   83.98   14.98
  -1  -1   7  860.95   56.93
   1  -1  -7  550.37   37.02
   1  -1  -7  921.87   43.95
  -1  -1   7  703.52   50.66
   1  -1  -7 1010.78   55.13
  -1  -1   6  604.28   48.39
   1  -1  -6  681.11   40.17
   1  -1  -6  726.99   38.31
   1  -1  -6  751.40   48.31
  -1  -1   5  664.58   48.33
   1  -1  -5  745.71   41.22
   1  -1  -5  759.23   39.16
  -1  -1   4   67.18    4.39
  -1  -1   4   77.77   12.52
   1  -1  -4  101.06    8.85
  -1  -1   4   87.34    9.56
   1  -1  -4   86.44    6.91
  -1  -1   3 2532.23  128.70
  -1  -1   3 2672.88  123.56
   1  -1  -3 2514.68  121.53
  -1  -1   2 5195.01  295.41
   1  -1  -2 6161.36  292.21
   1  -1  -1 2323.31  102.60
   1  -1  -1 2105.09  101.37
  -1  -1   1 2239.43  102.90
  -1  -1   1 2485.12  102.81
  -1  -1   0 7411.02  307.93
   1  -1   0 6468.87  305.77
   1  -1   0 7051.19  307.27
   1  -1   0 7018.86  308.03
  -1  -1  -1 1359.25   72.51
  -1  -1  -1 1699.93   73.57
   1  -1   1 1401.55   73.42
  -1  -1  -1 1611.28   74.03
   1  -1   1 1671.94   73.68
  -1  -1  -2 4399.08  214.09
  -1  -1  -2 4755.32  215.22
   1  -1   2 4471.22  215.54
   1  -1   2 4798.74  218.05
  -1  -1  -3   88.01    7.26
  -1  -1  -3   86.06    6.49
  -1  -1  -3   87.61    8.57
   1  -1   3   89.11   11.65
  -1  -1  -4  401.02   22.33
  -1  -1  -4  385.68   22.84
  -1  -1  -4  449.60   26.89
   1  -1   4  469.76   28.09
   1  -1   4  372.00   30.45
   1  -1   5  148.31   14.00
  -1  -1  -5  183.22   12.20
  -1  -1  -5  163.83   12.04
   1  -1   5  205.37   21.84
  -1  -1  -5  198.41   16.94
   1  -1   5  189.66   19.92
  -1  -1  -6  504.87   30.62
  -1  -1  -6  528.80   31.11
   1  -1   6  580.61   33.02
   1  -1   6  664.73   46.55
  -1  -1  -6  706.88   40.59
   1  -1   6  626.30   42.14
   1  -1   7  169.21   29.47
   1  -1   7  202.89   25.04
   1  -1   7  155.85   16.87
  -1  -1  -7  248.21   23.02
  -1  -1  -7  169.58   14.19
  -1  -1  -7  200.36   14.61
   1  -1   7  218.05   29.27
  -1  -1  -7  222.22   12.33
   1  -1   7  188.04   16.75
   1  -1   8   62.42   17.54
   1  -1   8   58.52   19.23
   1  -1   8   34.41   10.64
   1  -1   8   63.02   10.81
  -1  -1  -8   53.95    5.17
   1  -1   8   73.83   10.46
  -1  -1  -8   85.75   14.51
  -1  -1  -8   66.03    7.91
   1  -1   8   57.65    8.00
  -1  -1  -8   68.10    5.76
   1  -1   8   45.38    9.27
  -1  -1  -8   62.90    5.02
  -1  -1  -8   61.47    5.23
   1  -1   9  333.92   38.85
   1  -1   9  355.57   47.90
   1  -1   9  371.01   30.59
   1  -1   9  468.96   31.49
  -1  -1  -9  362.10   22.61
   1  -1   9  515.14   35.67
  -1  -1  -9  417.80   27.13
  -1  -1  -9  531.90   40.26
  -1  -1  -9  439.14   25.84
  -1  -1  -9  460.32   23.69
  -1  -1  -9  437.73   22.76
  -1  -1  -9  431.25   22.27
   1  -1  10   25.16   15.02
   1  -1  10   34.37   14.98
   1  -1  10   80.51   13.51
  -1  -1 -10   43.09    4.20
   1  -1  10   65.24   10.57
  -1  -1 -10   55.97    7.15
  -1  -1 -10   69.52   13.89
   1  -1  10   46.91   10.18
  -1  -1 -10   58.93    5.67
  -1  -1 -10   47.25    4.93
  -1  -1 -10   46.59    4.61
   1  -1  11  174.26   17.14
  -1  -1 -11  155.48   10.36
  -1  -1 -11  206.12   14.31
   1  -1  11  230.18   21.00
   1  -1  11  150.30   17.38
  -1  -1 -11  180.69   12.17
  -1  -1 -11  181.29   11.41
  -1  -1 -11  170.96   10.81
   1  -1  11  210.09   18.90
   1  -1  12  907.24   51.46
   1  -1  12  799.47   51.16
   1  -1  12  785.70   51.25
  -1  -1 -12  874.88   45.51
   1  -1  12  908.75   51.82
   1  -1  13   63.88    8.43
  -1  -1 -13   77.59    6.94
   1  -1  13   63.67    9.18
  -1  -1 -13   69.72    6.15
   1  -1  13   62.72    8.50
   1  -1  14   33.76    5.00
  -1  -1 -14   38.62    4.13
   1  -1  14   32.64    4.87
  -1  -1 -14   38.07    3.77
   1   0 -15    3.97    1.26
  -1   0  14   -1.25    3.49
   1   0 -14    2.92    1.72
   1   0 -14    1.49    1.16
   1   0 -13  101.93    8.47
   1   0 -13   88.67    6.51
  -1   0  13   87.52   10.80
  -1   0  12    9.20    5.75
   1   0 -12    8.35    1.98
   1   0 -12    7.75    3.30
  -1   0  12    8.01    3.57
  -1   0  12    7.61    3.63
  -1   0  11   12.78    6.27
   1   0 -11   11.66    2.03
   1   0 -11    9.59    2.49
   1   0 -11   10.30    2.15
   1   0 -11    3.59    3.03
  -1   0  11   11.08    4.74
   1   0 -11    8.55    2.38
  -1   0  11    8.80    4.23
  -1   0  10  511.20   54.33
   1   0 -10  531.62   37.57
   1   0 -10  639.57   31.75
  -1   0  10  637.62   40.58
   1   0 -10  627.20   32.26
   1   0 -10  623.74   31.29
   1   0 -10  588.91   32.27
   1   0 -10  583.67   30.69
  -1   0  10  728.35   39.18
  -1   0  10  609.72   37.28
   1   0 -10  646.50   31.76
  -1   0   9   77.69   20.61
   1   0  -9  104.03   12.29
  -1   0   9  144.16   13.77
   1   0  -9  123.29    8.19
  -1   0   9  106.06   13.53
   1   0  -9  130.15    8.63
   1   0  -9  156.50   21.78
  -1   0   9  107.66   16.24
   1   0  -9  114.81    8.57
  -1   0   9  149.13   13.66
  -1   0   9  117.90   12.21
   1   0  -9  126.95    8.29
   1   0  -9  123.32    8.37
  -1   0   8    8.59    8.42
   1   0  -8   13.06    4.16
   1   0  -8   11.31    2.00
  -1   0   8   11.97    4.33
   1   0  -8   10.38    1.97
  -1   0   8    8.73    5.29
  -1   0   8    9.15    4.03
   1   0  -8   11.44    2.12
   1   0  -8   11.10    2.05
  -1   0   8   11.46    3.99
   1   0  -8    9.39    1.97
  -1   0   8   11.77    3.57
   1   0  -8   13.21    7.79
  -1   0   7   -2.47    4.41
   1   0  -7   -0.97    5.83
  -1   0   7    3.66    8.43
   1   0  -7    3.41    2.29
  -1   0   6  405.73   32.38
  -1   0   6  449.07   37.09
   1   0  -6  445.45   26.99
   1   0  -5   41.82    4.98
   1   0  -5   31.65    5.09
  -1   0   5   26.25    9.67
   1   0  -4  253.85   14.90
   1   0  -4  244.92   15.84
  -1   0   4  262.24   22.45
   1   0  -3  133.76    8.47
  -1   0   3  108.88   12.68
   1   0  -3  128.82    9.20
  -1   0   2 6203.38  269.97
   1   0  -2 6935.20  270.13
  -1   0   2 5020.87  269.00
  -1   0   2 5422.55  273.70
  -1   0   1  453.61   22.99
   1   0  -1  528.13   24.22
   1   0  -1  477.89   24.04
  -1   0   1  469.51   23.87
  -1   0   1  465.69   26.57
   1   0   0 1423.59   65.42
  -1   0   0 1303.72   66.40
   1   0   1  159.38   10.08
  -1   0  -1  131.73    8.95
   1   0   1  139.49    8.68
   1   0   1  146.92    9.49
  -1   0  -1  150.86    8.66
   1   0   2 1640.97   67.46
  -1   0  -2 1312.70   62.17
  -1   0  -2 1095.15   60.19
   1   0   2 1348.72   63.47
  -1   0  -2 1532.30   62.57
   1   0   3 6022.00  276.83
  -1   0  -3 5973.58  269.70
  -1   0  -3 5338.17  268.02
   1   0   4 1478.26   69.20
   1   0   4 1237.79   74.10
  -1   0  -4 1241.74   63.50
   1   0   4 1551.02   73.24
  -1   0  -4 1262.80   64.69
  -1   0  -4 1345.58   68.71
   1   0   5 2485.28  111.27
   1   0   5 2226.75  102.94
  -1   0  -5 1956.36  102.41
  -1   0  -5 2028.04  103.65
   1   0   5 2664.25  118.09
   1   0   6   81.08   16.09
  -1   0  -6   70.54    7.83
  -1   0  -6   84.31    7.59
  -1   0  -6   99.94   13.14
   1   0   6   75.47   17.29
   1   0   7    8.53    5.20
  -1   0  -7   16.20    3.60
  -1   0  -7   22.37    7.37
  -1   0  -7   13.49    2.40
   1   0   7   14.01   11.32
   1   0   7   25.10   14.74
   1   0   8  480.38   50.31
   1   0   8  377.75   38.18
   1   0   8  423.90   30.10
  -1   0  -8  416.11   22.48
   1   0   8  413.99   33.19
  -1   0  -8  392.47   22.62
   1   0   8  422.00   29.34
  -1   0  -8  440.70   26.24
  -1   0  -8  446.95   23.23
  -1   0  -8  435.15   22.02
  -1   0  -8  428.48   22.37
   1   0   9  156.04   24.94
   1   0   9  237.74   37.94
  -1   0  -9  159.97   16.48
   1   0   9  200.52   18.92
   1   0   9  209.07   18.63
  -1   0  -9  177.65   12.41
   1   0   9  256.66   23.94
  -1   0  -9  245.85   15.78
  -1   0  -9  270.08   27.14
  -1   0  -9  218.29   13.12
  -1   0  -9  201.31   11.78
  -1   0  -9  196.90   12.08
   1   0  10   57.04   20.93
  -1   0 -10   72.05    8.12
  -1   0 -10   97.26   16.47
  -1   0 -10   62.78    5.09
   1   0  10   71.50   10.51
  -1   0 -10   68.86    6.43
  -1   0 -10   57.72    5.55
  -1   0 -10   65.80    5.51
   1   0  10   69.96   11.31
   1   0  10   95.41   14.51
  -1   0 -11  715.16   35.14
  -1   0 -11  528.48   30.00
   1   0  11  628.95   38.47
  -1   0 -11  615.30   32.37
   1   0  11  708.38   41.32
   1   0  11  854.93   45.50
   1   0  11  566.84   38.41
  -1   0 -12   74.39    7.77
   1   0  12   74.78    9.91
  -1   0 -12   69.28    6.84
   1   0  12   85.25   11.24
   1   0  12   53.81    9.28
   1   0  12   99.28   12.97
   1   0  13  548.54   31.62
  -1   0 -13  565.05   28.34
   1   0  13  564.79   32.55
   1   0  14   16.54    3.71
  -1   0 -14   14.95    2.40
  -1   0 -14   16.16    2.75
  -1   1  14    8.57    4.16
   1   1 -14    5.41    1.53
  -1   1  14    7.16    3.40
  -1   1  13   29.19    6.62
  -1   1  13   37.07    6.03
   1   1 -13   42.08    3.91
  -1   1  13   51.29    9.23
  -1   1  12  106.06   12.44
   1   1 -12   89.12    7.70
  -1   1  12   96.90   10.87
   1   1 -12  102.14    7.23
  -1   1  11  150.98   15.00
   1   1 -11  144.34    8.59
  -1   1  11  161.42   13.11
   1   1 -11  129.12    8.53
  -1   1  11  160.05   13.60
   1   1 -11  135.87    7.67
  -1   1  10  214.28   18.39
   1   1 -10  198.97   11.51
   1   1 -10  185.58   10.29
   1   1 -10  196.70   10.90
   1   1 -10  184.67   11.64
  -1   1  10  217.53   16.37
  -1   1  10  205.87   16.31
  -1   1  10  199.93   20.02
   1   1  -9  146.28   14.00
  -1   1   9  166.26   16.09
   1   1  -9  157.35   10.08
   1   1  -9  156.44    9.39
   1   1  -9  170.54    9.83
  -1   1   9  143.10   18.93
   1   1  -9  163.83   10.56
  -1   1   9  187.63   15.04
  -1   1   9  182.77   14.88
   1   1  -8   97.94   10.63
   1   1  -8  106.08    7.04
   1   1  -8  107.26    7.42
  -1   1   8  100.59   12.00
   1   1  -8  105.52    6.86
  -1   1   8  115.96   15.61
  -1   1   8  123.37   11.34
   1   1  -8  117.02    7.84
   1   1  -8  101.64    6.56
   1   1  -8  109.96    7.14
  -1   1   8  112.86   10.98
  -1   1   7  909.61   52.09
  -1   1   7  972.27   51.02
   1   1  -7  766.56   39.32
   1   1  -7  840.30   44.85
  -1   1   6  841.57   46.79
  -1   1   6  826.14   46.85
   1   1  -5  616.22   35.26
  -1   1   5  714.04   39.76
  -1   1   5  677.92   40.46
   1   1  -4  111.88    9.13
  -1   1   4  143.47   11.75
  -1   1   4  132.25   12.83
   1   1  -3 2562.59  127.15
  -1   1   3 2891.02  129.09
  -1   1   3 2673.59  131.05
   1   1  -2 6537.87  295.69
   1   1  -2 5975.65  294.74
  -1   1   2 6614.56  296.33
  -1   1   2 6834.53  298.90
   1   1  -1 2371.69  118.27
  -1   1   1 2320.18  118.86
   1   1   0 6163.09  297.49
  -1   1   0 6507.65  297.58
  -1   1   0 5753.52  297.26
   1   1   0 7351.28  299.17
   1   1   0 7689.00  299.88
  -1   1   0 6807.74  298.47
  -1   1  -1 1571.54   70.94
   1   1   1 1430.89   71.24
   1   1   2 4421.45  204.07
  -1   1  -2 4248.77  204.47
  -1   1  -2 4257.45  203.51
  -1   1  -2 4866.35  206.15
   1   1   2 4648.27  207.11
   1   1   3  118.05    7.58
  -1   1  -3  112.53    8.59
  -1   1  -3  119.39    7.30
   1   1   3  116.08   11.86
   1   1   4  481.23   25.68
   1   1   4  530.07   29.76
  -1   1  -4  531.88   25.37
  -1   1  -4  494.32   26.88
   1   1   4  591.67   34.15
   1   1   4  436.04   23.69
   1   1   5  130.67   16.16
  -1   1  -5  173.56   10.86
  -1   1  -5  138.30   11.64
   1   1   6  631.71   36.00
   1   1   6  693.05   43.66
  -1   1  -6  658.84   34.77
   1   1   7  213.66   16.07
  -1   1  -7  218.10   14.57
  -1   1  -7  200.32   12.16
   1   1   8   45.74   13.63
  -1   1  -8   44.37    6.74
   1   1   8   46.49    7.74
  -1   1  -8   46.15    4.76
  -1   1  -8   57.70    5.17
   1   1   8   52.67    7.70
  -1   1  -8   47.68    4.19
  -1   1  -8   55.83    4.65
   1   1   8   40.43    8.08
   1   1   8   67.46   12.65
  -1   1  -8   56.33    4.79
   1   1   9  297.67   33.34
   1   1   9  427.95   28.18
   1   1   9  515.65   35.19
   1   1   9  480.16   31.46
  -1   1  -9  409.36   22.29
  -1   1  -9  372.21   20.75
  -1   1  -9  406.12   21.34
   1   1   9  389.04   28.13
  -1   1  -9  390.02   21.56
   1   1  10   33.45    7.08
  -1   1 -10   45.96    5.09
   1   1  10   36.59    8.87
  -1   1 -10   36.03    4.40
   1   1  10   44.92   11.15
   1   1  10   34.21    7.89
   1   1  11  165.18   15.20
   1   1  11  146.31   15.16
  -1   1 -11  148.07   11.23
   1   1  11  172.97   17.10
   1   1  12  818.60   48.07
  -1   1 -12  843.53   44.76
   1   1  12  730.05   47.46
  -1   1 -12  880.08   44.64
   1   1  12  959.42   51.30
   1   1  13   90.76    9.08
  -1   1 -13   74.64    6.69
   1   1  13   81.22    9.68
  -1   1 -13   83.92    6.91
   1   1  14   40.70    5.66
  -1   1 -14   39.86    4.05
   1   2 -15    5.02    1.20
  -1   2  14   36.75    6.70
   1   2 -14   67.24    5.55
   1   2 -14   64.91    5.08
  -1   2  14   42.89    5.90
  -1   2  14   58.23    6.30
  -1   2  13   -0.77    3.52
  -1   2  13    0.56    4.19
   1   2 -13    1.10    1.17
   1   2 -13   -0.67    1.81
  -1   2  13    1.13    2.65
   1   2 -12  118.57    7.00
   1   2 -12  131.79    9.63
  -1   2  12  108.79   11.93
   1   2 -12  114.04    7.95
  -1   2  12  103.53   10.99
   1   2 -11  270.52   12.26
  -1   2  11  301.24   20.31
   1   2 -11  310.07   16.07
   1   2 -11  286.24   13.96
  -1   2  11  273.82   18.71
  -1   2  10  110.85   23.18
   1   2 -10  119.72    7.79
  -1   2  10   98.34   11.45
  -1   2  10  121.19   13.39
   1   2 -10  141.19   20.46
   1   2 -10  117.59   10.16
  -1   2  10  104.87   16.44
   1   2 -10  112.94    8.57
  -1   2  10  123.73   11.91
  -1   2  10  122.29   12.55
  -1   2  10  119.26   15.31
  -1   2   9  538.68   51.07
  -1   2   9  606.21   35.43
   1   2  -9  603.54   29.69
  -1   2   9  604.96   36.66
   1   2  -9  570.49   29.09
  -1   2   9  287.54   32.25
   1   2  -9  619.14   30.43
   1   2  -9  849.75   52.43
  -1   2   9  502.26   41.79
  -1   2   9  672.47   35.87
   1   2  -9  600.66   30.76
  -1   2   9  638.94   35.91
  -1   2   9  715.26   42.36
  -1   2   8  167.44   24.96
   1   2  -8  171.22   13.72
   1   2  -8  197.28   10.10
  -1   2   8  207.09   14.82
   1   2  -8  182.82    9.68
   1   2  -8  196.97   10.64
  -1   2   8  204.88   16.02
  -1   2   8  107.78   13.15
   1   2  -8  238.91   24.82
  -1   2   8  193.71   20.42
   1   2  -8  193.81   11.00
  -1   2   8  237.59   15.66
  -1   2   8  179.85   14.21
   1   2  -7  431.64   23.26
  -1   2   7  411.71   27.45
  -1   2   7  482.98   33.96
   1   2  -7  459.43   27.04
  -1   2   7  483.42   40.44
  -1   2   7  457.14   26.99
   1   2  -6  639.26   38.28
  -1   2   6  731.69   50.60
   1   2  -6  738.36   47.99
  -1   2   6  700.24   44.17
   1   2  -5  344.73   22.31
  -1   2   5  427.86   32.37
  -1   2   5  398.49   26.78
   1   2  -4  178.50   12.09
  -1   2   4  169.85   17.75
  -1   2   4  224.24   15.38
  -1   2   4  189.93   14.82
   1   2  -3 2464.73  110.64
  -1   2   3 2485.86  116.91
  -1   2   3 2431.26  112.96
   1   2  -2 2646.18  121.87
   1   2  -2 2361.83  120.08
  -1   2   2 2505.10  123.07
  -1   2   1 3219.53  162.35
   1   2  -1 3321.03  163.05
  -1   2   1 3563.90  163.73
  -1   2   0  717.95   38.51
   1   2   0  792.11   39.36
   1   2   0  775.36   38.69
  -1   2   0  773.23   39.26
  -1   2   0  844.31   39.16
   1   2   1 1896.59   89.99
  -1   2  -1 1993.55   90.70
   1   2   1 1899.52   91.22
   1   2   1 1918.74   89.36
  -1   2  -1 1805.89   90.74
  -1   2  -2 2528.99  108.44
   1   2   2 2523.52  108.62
  -1   2  -2 2109.74  104.68
  -1   2  -2 2249.27  108.05
   1   2   2 2356.22  111.20
   1   2   2 2303.57  106.40
  -1   2  -3 1685.73   90.61
  -1   2  -3 1968.04   95.05
  -1   2  -3 2213.51   94.61
   1   2   3 2386.57   97.96
   1   2   3 1938.53   99.48
   1   2   3 2048.23   92.33
  -1   2  -4  334.75   23.17
   1   2   4  374.59   23.08
   1   2   4  355.62   29.12
   1   2   4  367.05   20.64
  -1   2  -5  762.75   45.31
   1   2   5  747.92   44.47
   1   2   5  801.19   41.32
  -1   2  -6  728.54   43.33
   1   2   6  676.45   37.49
   1   2   6  602.62   41.51
   1   2   7   37.37   10.94
   1   2   7   45.68   16.69
  -1   2  -7   25.43    4.55
   1   2   7   23.31    8.89
  -1   2  -7   38.88    3.66
   1   2   7   20.58    6.65
  -1   2  -7   48.96   10.12
  -1   2  -7   45.41    4.25
   1   2   7   51.27    7.08
   1   2   8  128.13   26.24
   1   2   8   84.69   14.39
   1   2   8   77.87   10.11
  -1   2  -8   82.19    6.35
   1   2   8   90.28   10.15
   1   2   8  107.98   15.21
   1   2   8   68.07    9.29
  -1   2  -8  111.29   15.79
  -1   2  -8   89.43    6.94
   1   2   8   85.19   13.21
   1   2   8   96.13   10.91
  -1   2  -8   78.28    5.88
   1   2   9  100.22   26.20
   1   2   9   85.97   10.39
   1   2   9   97.03   15.20
   1   2   9   91.41   11.25
  -1   2  -9   80.00    6.64
  -1   2  -9  110.11   16.39
  -1   2  -9   85.23    8.60
   1   2   9   82.19   13.23
  -1   2  -9   89.20    7.34
   1   2   9   86.88   12.12
   1   2  10  166.02   31.96
  -1   2 -10  238.84   16.20
  -1   2 -10  241.40   26.25
   1   2  10  228.37   18.34
  -1   2 -10  218.96   14.05
   1   2  10  314.76   25.83
   1   2  10  191.99   18.02
   1   2  10  263.00   31.32
  -1   2 -10  220.31   14.60
   1   2  10  252.29   21.66
   1   2  10  265.33   21.80
   1   2  11   44.46    7.39
   1   2  11   42.90    7.78
  -1   2 -11   41.31    4.76
   1   2  11   68.56   12.32
  -1   2 -11   44.17    6.03
  -1   2 -11   52.83    6.00
   1   2  11   44.25    9.07
  -1   2 -11   40.19    5.15
   1   2  11   51.22    9.33
   1   2  12   52.08    7.71
   1   2  12   81.04   12.19
  -1   2 -12   71.95    7.12
  -1   2 -12   68.48    6.82
  -1   2 -12   57.84    6.19
   1   2  12   59.12    9.38
  -1   2 -13   24.36    3.63
   1   2  13   14.79    5.83
  -1   2 -13   22.45    3.60
  -1   2 -13   17.89    3.18
  -1   2 -13   23.49    3.48
  -1   2 -14   64.26    4.92
   1   2  14   56.37    6.62
  -1   2 -14   64.62    5.14
  -1   2 -14   71.47    5.29
   1   3 -14  116.78    7.13
   1   3 -14  112.45    6.94
  -1   3  14   98.60    8.50
  -1   3  14   89.14    8.46
   1   3 -13   40.68    4.90
  -1   3  13   44.13    6.53
  -1   3  13   40.41    7.65
   1   3 -13   40.54    4.46
   1   3 -13   39.85    4.27
  -1   3  13   40.51    6.47
   1   3 -12   39.97    5.31
  -1   3  12   40.24    7.20
   1   3 -12   41.17    3.93
   1   3 -12   48.52    5.02
   1   3 -12   43.72    4.83
  -1   3  12   44.94    7.31
   1   3 -11  109.94    7.21
  -1   3  11  118.69   12.54
   1   3 -11  115.63    9.41
   1   3 -11  117.00    8.55
  -1   3  11  129.88   12.69
  -1   3  10   87.11   20.98
   1   3 -10  115.64    7.68
   1   3 -10  113.49    9.18
  -1   3  10  130.94   13.25
   1   3 -10  100.16    9.40
   1   3 -10  131.03   19.56
  -1   3  10   91.70   15.67
   1   3 -10  106.47    8.53
  -1   3  10  118.71   15.55
  -1   3  10  103.88   11.96
  -1   3   9  129.18   24.12
   1   3  -9  181.77   23.34
  -1   3   9  149.69   13.70
   1   3  -9  161.59   10.11
   1   3  -9  161.04   11.72
  -1   3   9  130.68   15.18
  -1   3   9  163.78   15.23
  -1   3   9  135.00   18.81
  -1   3   9  169.84   14.30
   1   3  -9  159.77   11.10
  -1   3   9  190.55   19.51
  -1   3   9  170.66   14.88
  -1   3   8   50.60   14.08
   1   3  -8   57.11   12.49
   1   3  -8   51.48    5.52
  -1   3   8   49.96    7.03
   1   3  -8   52.05    4.42
  -1   3   8   30.68    7.31
  -1   3   8   41.73    7.22
  -1   3   8   43.10    9.71
   1   3  -8   55.83    5.59
   1   3  -8   46.58    4.96
  -1   3   8   16.78    5.88
  -1   3   8   54.48    7.19
  -1   3   8   55.58    7.65
  -1   3   8   62.21   10.48
  -1   3   7  479.47   39.78
   1   3  -7  451.66   26.54
   1   3  -7  439.40   22.63
  -1   3   7  419.90   25.99
  -1   3   7  342.74   27.05
  -1   3   7  420.34   26.95
   1   3  -7  433.18   23.13
  -1   3   7  466.62   33.59
   1   3  -7  548.60   37.56
   1   3  -7  434.75   23.55
  -1   3   7  624.82   34.97
  -1   3   7  461.71   27.02
   1   3  -6   20.05    7.54
  -1   3   6   52.83    8.14
  -1   3   6   33.25   10.46
   1   3  -6   29.57    4.71
  -1   3   6   32.16    7.35
   1   3  -5    8.92    2.44
  -1   3   5    9.96    6.64
  -1   3   5    7.73    3.73
  -1   3   4 1631.14   76.69
  -1   3   4 1564.06   81.39
   1   3  -4 1448.56   73.22
  -1   3   4 1441.94   77.12
  -1   3   3 2736.35  126.49
   1   3  -3 2605.56  124.36
  -1   3   3 2628.23  129.41
  -1   3   3 2524.79  127.28
  -1   3   2  930.20   47.26
   1   3  -2  960.15   46.44
  -1   3   2  907.42   48.35
  -1   3   1  672.64   36.91
   1   3  -1  673.92   38.00
  -1   3   0 3457.67  180.62
   1   3   0 4046.89  180.42
  -1   3   0 4469.29  182.72
   1   3   0 3210.89  180.32
   1   3   0 4115.92  182.39
  -1   3   0 4324.49  180.61
   1   3   1 1996.75   97.10
   1   3   1 1820.39   97.15
   1   3   1 2114.01   98.58
   1   3   1 2254.04   98.50
  -1   3  -1 2099.52   98.42
  -1   3  -2 2808.15  135.15
   1   3   2 2966.08  138.94
   1   3   2 2821.81  134.74
  -1   3  -3 2220.35  109.16
   1   3   3 2171.42  106.34
   1   3   3 2258.15  114.44
   1   3   3 2348.45  107.67
  -1   3  -4  956.51   46.30
   1   3   4  954.88   43.90
   1   3   4 1009.41   43.88
  -1   3  -5  668.36   34.41
  -1   3  -5  877.46   43.26
  -1   3  -5  594.08   34.00
   1   3   5  805.35   40.30
   1   3   5  966.27   40.18
  -1   3  -6   31.95    7.42
   1   3   6   34.52    5.70
   1   3   6   29.42    8.06
   1   3   7  509.75   45.36
  -1   3  -7  340.81   18.41
   1   3   7  269.05   22.18
   1   3   7  364.97   28.28
  -1   3  -7  425.85   29.93
  -1   3  -7  326.04   18.86
   1   3   7  389.66   24.79
   1   3   8  615.14   56.15
   1   3   8  538.29   30.69
   1   3   8  428.24   30.61
   1   3   8  555.16   37.61
  -1   3  -8  460.18   25.74
  -1   3  -8  622.68   40.18
  -1   3  -8  488.18   26.59
   1   3   8  523.19   35.42
   1   3   8  512.63   32.92
   1   3   9  224.92   36.71
   1   3   9  167.17   17.17
   1   3   9  241.39   18.00
   1   3   9  294.25   25.17
  -1   3  -9  220.63   13.80
  -1   3  -9  236.63   15.73
  -1   3  -9  228.64   24.87
   1   3   9  293.43   32.10
  -1   3  -9  231.41   14.61
   1   3   9  211.58   21.23
   1   3   9  256.05   20.83
   1   3  10   66.28   20.36
  -1   3 -10   88.15   14.77
  -1   3 -10   68.30    7.67
   1   3  10   74.21    9.19
  -1   3 -10   67.53    6.41
   1   3  10  104.95   15.49
   1   3  10   64.72   15.21
   1   3  10   76.05   12.58
  -1   3 -10   75.27    6.99
   1   3  10   88.85   11.76
   1   3  11  112.17   11.58
  -1   3 -11  116.48   10.02
  -1   3 -11  112.67    9.90
  -1   3 -11  124.84    9.77
   1   3  11  131.29   14.87
   1   3  11  126.45   14.04
  -1   3 -12   94.68    8.13
  -1   3 -12   95.24    8.34
  -1   3 -12   89.55    7.86
   1   3  12   68.83   10.09
   1   3  12   81.37   10.69
  -1   3 -13   92.22    7.80
   1   3  13  106.02   12.20
  -1   3 -13  100.88    7.74
  -1   3 -13   89.36    7.65
  -1   3 -13  105.01    7.60
  -1   3 -13   99.12    7.85
   1   3  13  102.82   10.59
  -1   3 -14   75.94    5.33
  -1   3 -14   65.82    5.11
  -1   3 -14   79.93    5.62
   1   3  14   70.82    7.22
   1   4 -14   25.46    2.86
  -1   4  14   20.48    3.90
  -1   4  14   19.28    3.94
   1   4 -13   71.75    6.11
   1   4 -13   71.62    5.88
   1   4 -13   63.95    5.52
  -1   4  13   73.37    8.52
   1   4 -12    5.66    2.67
  -1   4  12    7.86    3.78
  -1   4  12   10.03    4.84
   1   4 -12    7.38    2.29
   1   4 -12    6.81    2.09
  -1   4  12    9.02    4.71
   1   4 -11  160.19   11.76
   1   4 -11  163.74   11.53
   1   4 -11  152.53    9.71
  -1   4  11  191.98   17.77
  -1   4  11  191.37   15.53
   1   4 -11  163.15   11.04
   1   4 -11  158.91   11.13
  -1   4  11  163.89   15.04
  -1   4  10  315.66   40.07
   1   4 -10  415.63   24.58
   1   4 -10  405.35   22.26
  -1   4  10  563.30   33.63
   1   4 -10  447.31   24.72
  -1   4  10  474.83   29.03
  -1   4  10  263.70   27.46
  -1   4  10  327.67   34.00
   1   4 -10  439.66   24.03
  -1   4  10  466.68   35.09
  -1   4  10  435.58   28.77
  -1   4   9   76.16   19.23
   1   4  -9  118.26   17.89
  -1   4   9  125.09   14.22
   1   4  -9  101.76    7.46
   1   4  -9  109.00    9.12
  -1   4   9   65.86   11.82
  -1   4   9  116.94   12.22
  -1   4   9   85.38   14.93
   1   4  -9  105.89    8.88
   1   4  -9  108.76    8.63
  -1   4   9  143.75   17.05
  -1   4   9   97.78   11.23
  -1   4   8  109.88   20.57
   1   4  -8  155.53   20.01
   1   4  -8  134.59    8.95
   1   4  -8  156.39   11.03
  -1   4   8  124.96   13.97
  -1   4   8  146.40   13.29
  -1   4   8  148.18   18.54
   1   4  -8  138.31   10.48
   1   4  -8  147.67   10.23
  -1   4   8   87.89   12.16
  -1   4   8  211.87   19.77
  -1   4   8  138.90   12.95
  -1   4   7   61.41   14.01
   1   4  -7   76.83   13.09
   1   4  -7   68.85    6.35
   1   4  -7   59.25    4.93
  -1   4   7   54.63    8.77
  -1   4   7   58.65    7.66
   1   4  -7   59.02    5.94
   1   4  -7   59.94    5.61
  -1   4   7   36.13    7.63
  -1   4   7   64.98    7.81
  -1   4   7   98.38   12.54
  -1   4   7   60.48   10.95
   1   4  -6  114.85   15.22
   1   4  -6  109.49    9.39
  -1   4   6  117.25   17.39
  -1   4   6  124.75   14.42
   1   4  -5 1260.90   71.79
   1   4  -5 1285.24   64.30
  -1   4   5 1376.39   74.48
  -1   4   5 1292.03   70.67
  -1   4   4  446.16   26.19
   1   4  -4  382.61   22.54
  -1   4   4  455.84   29.42
  -1   4   4  401.06   26.98
  -1   4   3  978.59   47.97
   1   4  -3  881.67   45.29
  -1   4   3  857.13   49.24
  -1   4   2 2621.53  119.86
   1   4  -2 2322.52  120.84
  -1   4   1  344.50   20.40
   1   4  -1  333.05   21.69
   1   4  -1  321.92   19.40
   1   4   0 3409.48  167.07
  -1   4   0 3158.49  168.31
  -1   4   0 4531.52  171.82
   1   4   0 3641.55  170.48
   1   4   0 2932.89  167.99
  -1   4   0 4221.33  167.40
   1   4   1 2312.08  103.96
   1   4   1 1937.56  103.16
   1   4   1 2362.11  104.65
  -1   4  -1 2379.57  105.16
  -1   4  -1 1993.75  100.92
   1   4   2 2434.98  116.64
  -1   4  -2 2314.09  115.52
   1   4   2 2412.02  119.64
   1   4   2 2642.92  119.76
  -1   4  -2 2451.59  118.69
   1   4   3 2532.81  120.89
  -1   4  -3 2262.78  120.76
   1   4   3 2558.38  127.64
  -1   4  -4   84.01    9.13
   1   4   4   73.16    7.79
  -1   4  -5  858.26   51.40
   1   4   5  915.53   49.81
   1   4   6  188.00   15.74
   1   4   6  212.95   23.14
   1   4   6  241.87   29.05
  -1   4  -6  178.40   17.50
   1   4   7  220.95   30.27
  -1   4  -7  206.47   19.36
   1   4   7  150.14   17.21
   1   4   7  147.70   14.75
  -1   4  -7  163.22   10.28
   1   4   7  232.84   25.30
  -1   4  -7  152.50   11.10
  -1   4  -7  148.16   10.92
   1   4   7  127.30   15.63
   1   4   7  153.13   14.35
   1   4   7  180.00   15.72
   1   4   8  551.85   51.59
  -1   4  -8  499.71   34.98
   1   4   8  352.85   27.27
   1   4   8  416.56   25.76
  -1   4  -8  407.98   22.38
   1   4   8  496.67   33.91
  -1   4  -8  371.56   23.03
   1   4   8  456.36   31.92
  -1   4  -8  409.32   23.04
   1   4   8  418.26   29.32
  -1   4  -9  324.26   20.35
  -1   4  -9  376.71   31.09
   1   4   9  255.09   23.16
   1   4   9  344.09   22.66
   1   4   9  438.53   31.48
   1   4   9  384.54   37.02
  -1   4  -9  344.89   20.70
   1   4   9  339.23   28.09
  -1   4  -9  337.14   20.00
   1   4   9  328.39   42.05
   1   4  10  182.88   32.28
   1   4  10  203.45   17.13
   1   4  10  319.40   25.89
  -1   4 -10  259.88   25.55
  -1   4 -10  234.78   15.86
  -1   4 -10  249.83   16.34
   1   4  10  283.55   23.59
  -1   4 -10  232.61   15.52
   1   4  10  242.75   20.62
   1   4  11   34.45    9.30
  -1   4 -11   19.82    3.86
  -1   4 -11   25.45    4.32
   1   4  11   18.96    7.08
  -1   4 -11   24.77    4.07
   1   4  11   25.32    6.73
  -1   4 -12  124.85   10.11
  -1   4 -12  127.85    9.67
  -1   4 -12  126.50   10.08
  -1   4 -12  136.25    9.53
  -1   4 -12  125.62    9.72
   1   4  12  101.00   12.45
   1   4  12  125.59   13.10
  -1   4 -13  114.54    9.24
   1   4  13  145.77   14.13
  -1   4 -13  137.86    9.14
  -1   4 -13  137.77    9.55
  -1   4 -13  136.60    9.12
  -1   4 -13  125.25    9.30
   1   4  13  136.57   12.27
  -1   4 -14   11.54    1.89
   1   4  14   10.77    3.04
  -1   4 -14   11.59    2.10
   1   4  14    5.77    3.36
   1   5 -14   26.06    2.78
  -1   5  14   16.66    3.59
  -1   5  13  132.44   11.11
   1   5 -13  142.19    8.31
   1   5 -13  128.77    7.85
  -1   5  13  146.21   11.66
   1   5 -12   19.61    3.58
   1   5 -12   18.18    3.12
  -1   5  12    8.54    4.39
   1   5 -12   19.60    3.24
   1   5 -12   21.70    3.43
  -1   5  12   19.49    5.01
   1   5 -11  166.84   11.63
  -1   5  11  194.84   14.95
   1   5 -11  160.24   11.60
   1   5 -11  146.39    9.71
  -1   5  11  153.18   15.98
   1   5 -11  161.93   11.26
   1   5 -11  156.11   11.19
  -1   5  11  144.23   14.65
   1   5 -10   81.65    8.45
   1   5 -10   97.01    7.33
   1   5 -10  112.21    9.30
  -1   5  10  117.74   13.84
  -1   5  10  108.36   11.46
  -1   5  10   71.51   12.32
   1   5 -10  100.67    8.38
   1   5 -10  101.36    8.81
   1   5 -10  101.87    8.62
  -1   5  10  104.26   12.05
   1   5  -9  105.51    9.54
   1   5  -9  134.20   18.86
   1   5  -9  118.28    9.89
  -1   5   9  134.03   14.65
   1   5  -9  112.92    8.15
  -1   5   9  117.30   14.58
  -1   5   9  129.51   12.72
  -1   5   9  108.92   17.13
   1   5  -9  112.67    9.61
   1   5  -9  110.80    9.06
   1   5  -9  120.29    9.44
  -1   5   9  142.87   17.82
  -1   5   9  107.61   12.37
  -1   5   8  443.71   41.94
   1   5  -8  555.55   40.78
  -1   5   8  532.82   33.01
   1   5  -8  486.35   25.56
   1   5  -8  490.38   27.63
  -1   5   8  539.56   30.75
  -1   5   8  518.78   33.47
  -1   5   8  477.85   38.48
   1   5  -8  447.02   26.39
   1   5  -8  470.59   27.26
   1   5  -8  463.56   26.76
  -1   5   8  463.91   30.31
  -1   5   8  636.08   39.95
  -1   5   7  188.30   24.18
   1   5  -7  214.00   22.46
   1   5  -7  213.88   14.13
   1   5  -7  201.09   12.31
  -1   5   7  279.07   19.11
  -1   5   7  196.24   17.49
  -1   5   7  217.70   15.85
  -1   5   7  196.88   21.10
   1   5  -7  201.69   13.15
   1   5  -7  201.78   13.75
   1   5  -7  203.39   13.37
  -1   5   7  194.47   17.08
  -1   5   7  207.03   15.93
  -1   5   7  295.70   23.50
  -1   5   6  368.34   30.62
   1   5  -6  364.77   28.49
   1   5  -6  355.43   20.43
  -1   5   6  333.75   23.73
   1   5  -6  354.76   19.63
  -1   5   6  345.78   23.83
   1   5  -6  361.36   19.90
  -1   5   6  335.38   21.91
  -1   5   6  331.85   27.73
   1   5  -5  191.59   18.59
  -1   5   5  199.16   20.11
  -1   5   5  224.04   19.58
   1   5  -4  246.42   20.86
  -1   5   4  324.39   21.23
   1   5  -4  263.73   22.08
  -1   5   4  323.90   22.97
  -1   5   3 1485.14   70.50
   1   5  -3 1229.99   71.54
  -1   5   2   91.42    8.40
   1   5  -2   69.08    8.85
   1   5  -1  443.51   24.52
  -1   5   1  508.83   27.91
  -1   5   1  512.17   29.99
   1   5  -1  474.79   29.39
   1   5   0  370.03   22.04
  -1   5   0  455.70   24.98
   1   5   0  419.91   24.72
   1   5   1  335.45   23.40
   1   5   1  393.55   24.77
  -1   5  -1  436.12   21.78
  -1   5  -1  530.23   27.62
   1   5   1  500.40   26.87
   1   5   2 2891.28  139.71
   1   5   2 2689.01  141.10
   1   5   2 2912.98  141.43
  -1   5  -2 3156.56  142.71
  -1   5  -3 2214.69  110.70
   1   5   3 2346.92  112.36
   1   5   3 2449.11  116.16
  -1   5  -3 2224.35  114.77
  -1   5  -4 1018.49   55.62
   1   5   4 1128.07   56.46
   1   5   4 1150.89   61.96
  -1   5  -4  969.42   58.51
   1   5   5  882.60   48.48
   1   5   5  898.70   55.27
  -1   5  -5  752.95   48.04
   1   5   6   54.91   14.81
   1   5   6   26.26    3.77
  -1   5  -6   29.09    3.44
  -1   5  -6   26.46    6.27
   1   5   6   15.78    5.18
   1   5   6   35.69    8.09
   1   5   6   37.03    9.62
  -1   5  -6   21.26    3.67
  -1   5  -6   30.09    4.07
  -1   5  -6   25.96    3.94
  -1   5  -6   32.62    3.93
   1   5   6   34.31    8.23
   1   5   6   33.13    5.82
   1   5   6   32.63    6.33
   1   5   7 1447.52   74.66
   1   5   7 1612.23   88.03
  -1   5  -7 1179.84   68.13
  -1   5  -7 1307.65   68.51
  -1   5  -7 1394.56   69.07
   1   5   7 1522.56   73.58
   1   5   7 1575.18   76.58
   1   5   7 1366.64   76.52
  -1   5  -7 1534.24   78.22
   1   5   8   93.98   20.97
   1   5   8   76.79   11.23
  -1   5  -8   97.60   13.76
  -1   5  -8   72.87    7.20
  -1   5  -8   80.46    7.74
  -1   5  -8   88.61    8.11
   1   5   8   83.70   12.91
   1   5   8  100.55   12.41
   1   5   8   89.19   11.10
   1   5   9   89.42   21.39
  -1   5  -9   76.25    7.72
  -1   5  -9  107.57   15.06
   1   5   9  129.64   16.07
   1   5   9   77.51   11.57
  -1   5  -9   79.16    7.76
  -1   5  -9   95.56    8.65
   1   5   9  115.69   15.17
  -1   5  -9   96.49    8.33
   1   5   9  102.30   12.00
  -1   5 -10  456.44   20.65
  -1   5 -10  457.31   19.85
   1   5  10  507.99   30.01
  -1   5 -10  438.93   19.15
  -1   5 -11  183.85   13.70
  -1   5 -11  184.81   13.73
  -1   5 -11  191.69   12.90
  -1   5 -11  199.50   13.56
   1   5  11  230.16   20.09
  -1   5 -11  182.19   12.83
  -1   5 -12  107.31    8.38
  -1   5 -12  105.10    9.06
  -1   5 -12  110.02    9.11
  -1   5 -12  112.45    8.49
  -1   5 -12  115.64    8.94
   1   5  12  113.08   11.91
  -1   5 -13   16.01    2.85
   1   5  13   20.60    5.88
  -1   5 -13   16.08    2.58
  -1   5 -13   18.46    2.97
   1   5  13   18.06    4.37
  -1   5 -13   15.77    2.76
  -1   5 -14   21.56    2.47
   1   5  14   20.22    3.74
  -1   5 -14   25.39    2.78
  -1   6  14    8.69    2.06
   1   6 -13    3.96    1.40
  -1   6  13    0.34    2.46
   1   6 -13    3.22    1.25
  -1   6  13    3.84    2.91
  -1   6  12  132.76   12.43
   1   6 -12  154.98    9.51
   1   6 -12  146.56    9.32
  -1   6  12  153.27   13.28
   1   6 -11   60.52    6.28
  -1   6  11   73.13    8.42
   1   6 -11   67.74    6.81
   1   6 -11   72.97    6.72
   1   6 -11   71.87    6.76
   1   6 -11   77.27    6.95
  -1   6  11   64.12    9.32
   1   6 -10  257.14   17.14
  -1   6  10  231.88   21.71
   1   6 -10  293.02   18.29
   1   6 -10  266.48   15.90
  -1   6  10  258.73   24.01
  -1   6  10  348.75   21.63
   1   6 -10  305.20   17.88
   1   6 -10  289.48   17.96
   1   6 -10  290.97   17.82
  -1   6  10  277.10   21.68
   1   6  -9  316.67   20.56
  -1   6   9  349.08   26.53
   1   6  -9  375.15   22.01
   1   6  -9  341.27   19.46
  -1   6   9  418.52   25.03
  -1   6   9  377.60   28.21
  -1   6   9  311.40   32.19
   1   6  -9  273.42   30.88
   1   6  -9  351.58   21.50
   1   6  -9  376.13   21.34
   1   6  -9  359.57   21.24
  -1   6   9  340.29   24.90
  -1   6   9  425.19   33.48
   1   6  -8  308.60   28.66
  -1   6   8  331.56   23.67
   1   6  -8  295.46   18.73
   1   6  -8  278.70   16.55
  -1   6   8  334.78   21.32
  -1   6   8  310.87   24.02
  -1   6   8  277.43   28.56
   1   6  -8  236.48   27.34
   1   6  -8  285.74   17.88
   1   6  -8  291.18   18.52
   1   6  -8  286.88   18.10
  -1   6   8  335.79   28.77
  -1   6   8  276.49   21.01
   1   6  -7  247.87   23.47
   1   6  -7  206.68   12.99
   1   6  -7  232.71   15.16
  -1   6   7  280.34   19.59
  -1   6   7  224.84   16.36
  -1   6   7  219.28   18.94
  -1   6   7  196.74   22.41
   1   6  -7  192.73   23.08
   1   6  -7  219.47   14.80
   1   6  -7  211.80   14.07
   1   6  -7  217.88   14.36
  -1   6   7  202.31   16.52
  -1   6   7  305.51   24.76
   1   6  -6  213.77   12.87
   1   6  -6  230.51   14.68
  -1   6   6  232.06   15.66
   1   6  -6  209.17   14.34
   1   6  -6  208.31   13.69
   1   6  -6  209.77   21.19
   1   6  -6  211.10   13.87
  -1   6   6  239.32   18.39
  -1   6   6  191.59   21.02
   1   6  -6  206.08   22.56
  -1   6   5  123.39   14.74
   1   6  -5   91.97   13.57
   1   6  -5   75.57   11.52
   1   6  -5   91.93    7.30
   1   6  -5  101.35    7.67
  -1   6   5  130.39   12.13
   1   6  -5   96.44    8.00
   1   6  -4  567.32   39.51
   1   6  -4  565.99   36.34
   1   6  -3  405.34   28.38
   1   6  -3  339.82   24.02
  -1   6   2  580.74   29.58
  -1   6   2  658.31   33.14
   1   6  -1   35.19    7.24
  -1   6   1   41.15    7.37
  -1   6   1   43.38    6.17
   1   6   0  344.77   23.92
  -1   6   0  368.50   24.31
  -1   6  -1 4043.70  185.95
   1   6   1 4469.06  186.44
   1   6   2  266.71   19.31
  -1   6  -2  240.05   14.39
  -1   6  -2  277.59   20.56
   1   6   2  285.44   18.79
   1   6   3  638.59   39.54
  -1   6  -3  604.52   39.44
   1   6   3  654.37   37.45
   1   6   3  696.96   40.70
   1   6   4 2122.38  114.19
  -1   6  -4 2067.07  113.56
  -1   6  -4 2029.50  107.48
   1   6   4 2232.32  110.33
   1   6   5  665.76   42.66
  -1   6  -5  456.02   24.78
  -1   6  -5  439.25   29.05
   1   6   5  509.78   30.41
   1   6   5  466.93   35.17
  -1   6  -5  465.84   34.20
  -1   6  -5  451.51   26.04
  -1   6  -5  417.50   25.91
  -1   6  -5  469.28   25.49
   1   6   5  607.66   33.19
   1   6   5  533.86   31.48
   1   6   6  473.24   28.92
   1   6   6  779.08   50.97
  -1   6  -6  586.00   29.08
  -1   6  -6  537.87   34.81
   1   6   6  550.47   34.87
   1   6   6  783.35   39.46
   1   6   6  585.11   42.58
  -1   6  -6  501.98   38.80
  -1   6  -6  526.06   30.01
  -1   6  -6  546.46   29.07
  -1   6  -6  491.20   29.88
  -1   6  -6  569.84   30.66
  -1   6  -6  563.54   29.88
   1   6   6  654.17   37.09
   1   6   6  564.09   32.57
   1   6   7   79.62    8.17
   1   6   7  143.64   22.33
  -1   6  -7   96.05   12.64
   1   6   7   92.43   12.44
   1   6   7  133.43   15.29
   1   6   7   92.96   16.25
  -1   6  -7   79.97   13.98
  -1   6  -7  110.13    8.31
  -1   6  -7   87.49    8.42
  -1   6  -7  104.06    9.14
  -1   6  -7  114.17    8.93
   1   6   7  128.24   15.22
   1   6   7  128.72   13.97
   1   6   7  107.42   11.26
   1   6   8  250.37   32.16
  -1   6  -8  227.76   22.07
   1   6   8  236.65   28.04
  -1   6  -8  207.40   24.37
   1   6   8  251.65   21.28
  -1   6  -8  244.42   15.34
  -1   6  -8  233.05   15.83
  -1   6  -8  243.47   16.54
   1   6   8  271.44   23.41
   1   6   8  232.09   21.63
   1   6   8  251.74   19.41
  -1   6  -9  472.31   27.37
   1   6   9  490.92   33.90
  -1   6  -9  383.24   38.40
  -1   6  -9  530.08   28.14
  -1   6  -9  514.67   29.30
   1   6   9  632.90   38.64
   1   6   9  540.76   33.54
  -1   6 -10   82.65    7.71
   1   6  10  119.65   15.40
  -1   6 -10   93.73    8.94
  -1   6 -10   99.53    8.23
  -1   6 -10   92.20    8.88
   1   6  10  113.36   14.88
  -1   6 -10   95.81    8.60
   1   6  10   95.37   11.58
  -1   6 -11    5.04    1.92
  -1   6 -11    7.81    2.61
  -1   6 -11    5.56    2.42
  -1   6 -11    6.29    2.12
   1   6  11    7.67    6.62
  -1   6 -11    8.73    2.55
   1   6  11    5.60    6.10
   1   6  11   10.36    4.79
  -1   6 -12  144.44   10.22
  -1   6 -12  130.88   10.25
  -1   6 -12  140.34    9.78
  -1   6 -12  137.84   10.38
   1   6  13   46.57    7.37
  -1   6 -13   33.99    3.94
  -1   6 -13   34.80    3.71
  -1   6 -13   41.01    4.22
  -1   6 -13   39.00    4.22
   1   7 -13   14.79    2.27
  -1   7  13   12.84    3.62
   1   7 -13   14.51    2.14
  -1   7  13   10.32    2.84
   1   7 -12   37.78    4.31
  -1   7  12   42.29    6.80
   1   7 -12   38.17    4.35
  -1   7  11    2.03    3.74
   1   7 -11    9.70    2.50
   1   7 -11   11.34    2.69
   1   7 -11   11.06    2.58
  -1   7  11   11.77    4.68
   1   7 -10   41.82    5.60
   1   7 -10   42.81    5.40
   1   7 -10   42.10    5.33
  -1   7  10   45.96    6.81
   1   7 -10   45.94    5.42
  -1   7  10   39.35    8.06
   1   7  -9  104.29    8.10
  -1   7   9   97.46   12.79
   1   7  -9  121.98   10.27
  -1   7   9  123.01   14.96
  -1   7   9  137.38   12.25
   1   7  -9  114.96    9.93
   1   7  -9  124.69    9.86
   1   7  -9  122.86    9.92
  -1   7   9  128.19   17.49
  -1   7   9  113.76   12.60
   1   7  -8   38.92    5.48
  -1   7   8   32.00    7.07
   1   7  -8   29.67    3.78
  -1   7   8   34.54    6.05
  -1   7   8   25.76    8.16
  -1   7   8   26.38    8.96
   1   7  -8   24.95    9.42
   1   7  -8   30.95    4.89
   1   7  -8   37.24    4.89
   1   7  -8   29.77    4.54
  -1   7   8   35.11    8.87
   1   7  -7  333.10   20.40
   1   7  -7  295.70   18.01
  -1   7   7  418.02   25.19
  -1   7   7  347.06   21.62
  -1   7   7  271.11   28.62
   1   7  -7  270.35   29.68
   1   7  -7  336.16   19.75
   1   7  -7  323.88   20.17
   1   7  -7  317.13   19.67
  -1   7   7  396.21   30.64
   1   7  -6   44.98    5.62
   1   7  -6   50.87    4.75
  -1   7   6   51.53    6.44
  -1   7   6   46.22   10.25
   1   7  -6   39.04   10.79
   1   7  -6   48.14    5.77
   1   7  -6   49.44    5.35
   1   7  -6   51.03    5.55
  -1   7   6   37.20    6.39
  -1   7   5   99.66    8.32
   1   7  -5  126.88    8.42
  -1   7   5  171.71   12.72
   1   7  -5  136.56   10.01
  -1   7   5  109.87   12.43
   1   7  -5  132.76    9.30
   1   7  -5  133.25   10.00
  -1   7   5  122.13   10.89
   1   7  -5  130.96    9.47
  -1   7   5  148.53   17.31
   1   7  -5   99.86   15.37
   1   7  -4   36.96    9.01
   1   7  -4   46.31    5.12
   1   7  -4   48.29    5.24
  -1   7   4   60.07    8.71
  -1   7   4   50.11    6.33
   1   7  -4   47.31    4.87
   1   7  -3  308.89   25.81
  -1   7   3  345.32   26.41
  -1   7   3  368.21   24.29
  -1   7   2  442.76   28.79
   1   7  -2  361.00   27.71
  -1   7   2  376.27   25.35
  -1   7   1  242.27   20.32
   1   7  -1  223.93   20.50
  -1   7   1  275.89   19.39
   1   7   0  361.67   25.81
   1   7   0  425.35   28.71
  -1   7  -1 2212.84  109.42
   1   7   1 2546.40  110.51
   1   7   2 1121.56   62.92
  -1   7  -2 1194.51   64.91
  -1   7  -3  288.59   24.32
   1   7   3  311.61   24.06
   1   7   3  321.76   22.59
   1   7   4  181.83   15.02
   1   7   4  177.35   18.14
  -1   7  -4  182.40   18.57
  -1   7  -4  145.02   11.70
  -1   7  -4  171.18   11.97
  -1   7  -4  159.88   11.89
   1   7   4  190.67   16.10
  -1   7  -4  178.33   11.01
  -1   7  -5  573.39   28.29
  -1   7  -5  540.95   29.36
   1   7   5  726.41   36.03
  -1   7  -5  473.25   37.57
   1   7   5  501.26   38.38
  -1   7  -5  510.77   27.83
  -1   7  -5  449.08   28.68
  -1   7  -5  524.84   28.67
   1   7   5  713.97   36.88
   1   7   5  462.27   29.65
   1   7   5  551.10   34.94
  -1   7  -6  658.08   32.97
   1   7   6  621.54   38.99
  -1   7  -6  612.08   34.30
  -1   7  -6  547.84   43.68
   1   7   6  603.31   45.60
  -1   7  -6  578.71   33.79
  -1   7  -6  608.85   32.89
  -1   7  -6  661.57   34.00
   1   7   6  559.54   35.37
   1   7   6  682.89   41.24
   1   7   7   89.73   12.38
   1   7   7  103.09   17.34
  -1   7  -7   79.16   14.60
  -1   7  -7  117.44    9.83
  -1   7  -7   99.38    8.25
  -1   7  -7   85.54    8.47
  -1   7  -7  103.59    8.91
   1   7   7  103.59   13.35
   1   7   7   91.07   10.57
   1   7   8  601.91   39.86
   1   7   8  578.02   49.07
  -1   7  -8  526.94   45.73
  -1   7  -8  614.63   33.54
  -1   7  -8  601.60   34.87
   1   7   8  716.41   43.31
  -1   7  -8  630.35   34.35
   1   7   8  605.92   37.74
   1   7   8  616.14   42.33
   1   7   9   25.95    8.54
  -1   7  -9   27.20    4.69
   1   7   9   23.52    8.77
   1   7   9   19.68    5.94
  -1   7  -9   25.50    4.65
  -1   7  -9   27.71    4.14
  -1   7 -10   78.10    8.21
   1   7  10   98.82   13.48
   1   7  10   91.56   11.04
  -1   7 -10   85.30    8.39
  -1   7 -10   92.66    7.84
  -1   7 -11  403.91   23.77
  -1   7 -11  399.37   22.68
  -1   7 -11  384.20   23.56
  -1   7 -11  412.17   23.42
   1   7  11  458.07   30.11
   1   7  11  423.68   27.32
  -1   7 -12   25.65    3.40
  -1   7 -12   25.70    3.84
  -1   7 -12   29.73    4.07
  -1   7 -12   29.80    3.87
   1   7  12   23.28    5.17
   1   7  13   69.67    7.30
  -1   7 -13   89.38    6.54
  -1   7 -13   88.96    6.03
  -1   7 -13   85.11    6.35
  -1   7 -13   86.49    6.36
   1   7  13   76.94    7.91
   1   8 -13   26.10    2.80
   1   8 -13   21.41    2.49
  -1   8  13   27.09    3.68
   1   8 -12    8.48    1.98
  -1   8  12    5.35    3.32
   1   8 -12    5.60    1.67
  -1   8  12    3.97    2.42
   1   8 -11   23.33    3.56
   1   8 -11   17.86    3.15
  -1   8  11   14.72    4.84
   1   8 -11   19.73    3.29
  -1   8  11   15.89    4.95
  -1   8  10  130.60   12.75
   1   8 -10  136.36    9.83
   1   8 -10  139.49   10.08
   1   8 -10  143.51    9.99
  -1   8  10  128.53   13.24
  -1   8   9  149.87   13.41
   1   8  -9  183.95   13.38
  -1   8   9  159.14   16.01
   1   8  -9  199.09   13.21
   1   8  -9  187.46   13.29
   1   8  -9  183.80   12.96
  -1   8   9  156.71   15.24
  -1   8   8  154.78   14.60
  -1   8   8  181.82   16.21
   1   8  -8  168.55   12.61
   1   8  -8  144.87   10.17
  -1   8   8  155.93   21.33
   1   8  -8  125.65   20.22
  -1   8   8  151.59   12.76
  -1   8   8  119.00   12.11
   1   8  -8  177.67   12.27
   1   8  -8  154.70   12.15
   1   8  -8  164.31   12.00
  -1   8   8  217.45   22.68
  -1   8   7   40.34    6.96
   1   8  -7   37.68    5.35
  -1   8   7   50.44    8.04
   1   8  -7   34.38    4.15
  -1   8   7   45.52    6.23
  -1   8   7   30.56    9.42
   1   8  -7   27.74    4.44
   1   8  -7   23.18   10.41
  -1   8   7   28.64    5.39
   1   8  -7   42.72    5.62
   1   8  -7   37.80    5.11
  -1   8   7   36.57    6.84
  -1   8   7   56.04   10.87
  -1   8   6  157.59   13.33
  -1   8   6  174.78   14.50
   1   8  -6  138.96    9.77
   1   8  -6  148.75   11.53
  -1   8   6  161.90   12.17
   1   8  -6  133.84   10.79
  -1   8   6  125.29   11.89
   1   8  -6  129.93   19.44
  -1   8   6  112.81   17.55
   1   8  -6  144.24   11.46
   1   8  -6  150.30   11.15
  -1   8   6  185.22   12.50
  -1   8   6  151.45   13.40
  -1   8   5  304.76   18.86
  -1   8   5  220.07   15.40
   1   8  -5  277.20   17.30
  -1   8   5  349.81   20.44
   1   8  -5  268.99   15.54
  -1   8   5  304.02   17.84
   1   8  -5  254.75   17.04
  -1   8   5  317.48   19.76
   1   8  -5  255.16   16.57
   1   8  -5  231.63   25.60
  -1   8   4  190.53   13.18
  -1   8   4  163.21   10.48
   1   8  -4  145.96   18.64
   1   8  -4  165.13   10.55
  -1   8   4  194.98   13.91
   1   8  -4  169.31   11.99
   1   8  -4  153.61   11.24
  -1   8   4  180.94   13.45
  -1   8   4  185.38   17.21
  -1   8   3 1034.70   58.04
   1   8  -3  768.41   55.14
  -1   8   3 1015.53   54.26
   1   8  -3  853.57   47.32
   1   8  -3  830.74   46.62
  -1   8   3  990.09   48.40
   1   8  -2    7.46    1.95
  -1   8   2    2.00    2.69
   1   8  -2    8.94    4.67
  -1   8   2    2.68    3.22
  -1   8   1  673.48   41.91
   1   8  -1  629.43   43.91
  -1   8   1  714.10   45.07
   1   8   0 1000.28   61.78
   1   8   0 1167.17   65.53
  -1   8  -1  577.13   36.62
   1   8   1  604.58   36.88
   1   8   2  856.35   49.17
  -1   8  -2  821.26   50.33
  -1   8  -2  803.58   43.87
   1   8   2  803.62   39.94
  -1   8  -3  202.67   13.53
   1   8   3  231.60   17.01
   1   8   3  224.70   20.48
  -1   8  -3  224.91   21.36
  -1   8  -3  214.65   14.43
  -1   8  -3  213.12   14.00
  -1   8  -3  205.65   13.21
   1   8   3  234.47   12.80
  -1   8  -3  207.40   15.79
  -1   8  -3  226.89   13.44
  -1   8  -4  249.36   17.87
  -1   8  -4  245.01   15.92
   1   8   4  250.50   19.11
   1   8   4  240.41   18.31
   1   8   4  251.63   23.48
  -1   8  -4  249.61   24.33
  -1   8  -4  247.98   14.75
  -1   8  -4  252.46   16.40
  -1   8  -4  255.61   16.32
  -1   8  -4  248.54   15.38
  -1   8  -4  231.60   14.27
   1   8   4  283.61   21.92
  -1   8  -5  402.71   20.80
  -1   8  -5  317.94   22.73
  -1   8  -5  354.06   21.61
   1   8   5  355.97   25.44
   1   8   5  474.95   27.29
  -1   8  -5  320.36   30.24
   1   8   5  334.40   30.28
  -1   8  -5  318.28   21.21
  -1   8  -5  354.58   20.24
  -1   8  -5  360.46   21.96
   1   8   5  497.63   28.69
  -1   8  -5  371.26   21.24
   1   8   5  399.29   28.09
   1   8   5  281.85   21.41
  -1   8  -6  105.73   11.10
  -1   8  -6  140.96    9.99
  -1   8  -6  131.67   10.91
   1   8   6  189.50   16.46
  -1   8  -6  116.97   17.39
   1   8   6  118.00   17.83
  -1   8  -6  134.27    9.87
   1   8   6  161.79   16.18
  -1   8  -6  134.75   10.57
   1   8   6  131.40   15.42
   1   8   6  110.46   11.26
   1   8   7  155.45   16.87
  -1   8  -7  175.63   13.47
   1   8   7  163.96   22.98
  -1   8  -7  161.68   21.66
  -1   8  -7  175.35   12.39
  -1   8  -7  186.58   14.00
  -1   8  -7  184.27   13.23
   1   8   7  188.32   19.31
   1   8   7  152.26   14.60
   1   8   8   49.17   10.01
   1   8   8   70.93   11.79
   1   8   8   59.35   13.99
  -1   8  -8   50.52   12.09
  -1   8  -8   57.42    7.29
  -1   8  -8   58.30    6.32
  -1   8  -8   66.03    7.07
   1   8   8   62.05   10.93
   1   8   8   58.88    8.76
   1   8   9    1.41    5.44
  -1   8  -9   -0.31    1.79
  -1   8  -9    1.48    1.56
  -1   8  -9    4.19    2.32
   1   8   9   -2.84    7.66
   1   8   9   -0.51    3.30
   1   8  10   98.06   12.85
  -1   8 -10   72.83    7.75
  -1   8 -10   78.18    7.11
  -1   8 -10   71.34    7.61
   1   8  10   93.71   13.46
   1   8  10   91.60   10.60
  -1   8 -11   49.90    5.74
  -1   8 -11   55.31    5.33
  -1   8 -11   46.77    5.59
   1   8  11   53.03    7.88
   1   8  12   10.32    3.39
  -1   8 -12   16.95    2.86
  -1   8 -12   17.42    2.85
  -1   8 -12   19.05    2.70
  -1   8 -12   19.09    2.91
   1   8  12   20.71    4.48
  -1   8 -13   66.03    5.03
   1   8  13   56.52    6.20
  -1   9  13   50.85    4.50
  -1   9  12   17.22    3.49
   1   9 -12   14.90    2.30
  -1   9  12    8.31    3.13
   1   9 -12   13.24    2.11
  -1   9  11  104.07    9.48
   1   9 -11   90.45    7.30
  -1   9  11   87.91    9.66
   1   9 -11   93.78    7.24
  -1   9  10   36.40    6.80
   1   9 -10   42.99    5.02
  -1   9  10   37.28    6.36
  -1   9   9  297.87   21.21
  -1   9   9  315.84   24.08
   1   9  -9  343.87   20.83
   1   9  -9  369.84   20.87
  -1   9   9  341.19   23.66
  -1   9   8  338.72   23.97
  -1   9   8  333.87   22.12
  -1   9   8  306.29   22.26
   1   9  -8  355.55   21.73
   1   9  -8  354.16   21.43
  -1   9   8  330.55   24.57
  -1   9   7   58.79    8.40
   1   9  -7   45.04    5.85
   1   9  -7   35.94   11.65
  -1   9   7   62.52    7.97
  -1   9   7   55.79   12.70
  -1   9   7   40.46    6.63
  -1   9   7   74.06    9.52
   1   9  -7   51.47    6.60
   1   9  -7   55.77    6.44
  -1   9   7   71.05    7.73
  -1   9   7   65.83   12.22
  -1   9   7   56.15    8.77
  -1   9   6  773.36   38.72
   1   9  -6  537.77   34.33
  -1   9   6  735.48   37.77
  -1   9   6  579.35   36.31
   1   9  -6  534.58   47.66
  -1   9   6  646.57   36.79
  -1   9   6  835.83   40.31
   1   9  -6  570.42   33.07
   1   9  -6  638.67   35.87
   1   9  -6  641.55   35.25
  -1   9   6  640.43   38.24
  -1   9   6  887.31   37.80
  -1   9   5  200.11   14.57
  -1   9   5  141.60   11.19
   1   9  -5  130.06   19.69
   1   9  -5  132.70   11.90
  -1   9   5  212.17   14.91
  -1   9   5  206.61   11.08
  -1   9   5  169.76   13.44
   1   9  -5  191.76   13.50
  -1   9   5  233.60   12.33
  -1   9   5  171.53   14.00
   1   9  -5  148.85   10.98
   1   9  -5  164.38   12.82
   1   9  -5  166.08   12.39
  -1   9   5  181.30   19.09
   1   9  -5  171.53   12.08
  -1   9   5  193.51   15.03
  -1   9   5  225.06   14.58
  -1   9   4  330.48   19.59
  -1   9   4  258.10   16.13
   1   9  -4  221.54   17.15
  -1   9   4  371.01   17.36
  -1   9   4  306.35   19.37
  -1   9   4  296.29   27.39
  -1   9   4  319.91   19.08
   1   9  -4  227.03   25.71
  -1   9   4  318.33   19.77
   1   9  -4  279.98   16.50
   1   9  -4  269.29   17.46
  -1   9   4  287.74   24.20
   1   9  -4  256.96   16.90
  -1   9   4  361.25   19.94
  -1   9   3  852.73   39.49
  -1   9   3  697.88   35.77
  -1   9   3  806.91   49.53
   1   9  -3  685.10   47.80
   1   9  -3  721.79   36.42
   1   9  -3  687.40   37.29
   1   9  -3  652.50   36.60
  -1   9   3  847.40   46.34
   1   9  -2    4.78    4.62
  -1   9   2   19.50    6.62
  -1   9   2   20.83    3.83
  -1   9   2   27.49    5.12
   1   9  -2   14.58    3.90
   1   9  -2   17.18    2.87
  -1   9   2   28.60    6.31
   1   9  -1  794.25   51.87
   1   9  -1  786.97   42.09
  -1   9   1  842.79   42.05
   1   9   0   22.28    7.00
  -1   9   0   30.76    7.94
   1   9   0   24.24    3.53
  -1   9   0   29.86    3.64
  -1   9   0   33.02    5.49
   1   9   0   21.70    3.99
   1   9   1  271.90   22.74
   1   9   1  188.70   18.44
  -1   9  -1  201.48   20.31
   1   9   1  183.55   13.78
  -1   9  -1  186.81   12.33
   1   9   1  209.93   12.14
  -1   9  -1  245.12   16.38
  -1   9  -1  208.32   12.71
  -1   9  -2  258.90   14.69
  -1   9  -2  250.94   17.63
   1   9   2  258.34   13.99
  -1   9  -2  225.46   22.27
   1   9   2  254.31   22.05
   1   9   2  198.78   16.40
  -1   9  -2  231.44   14.91
  -1   9  -2  237.32   14.31
  -1   9  -2  219.57   13.60
  -1   9  -3  201.02   11.59
   1   9   3  183.09   10.59
  -1   9  -3  149.43   13.44
   1   9   3  142.67   13.60
  -1   9  -3  143.73   11.01
  -1   9  -3  133.69   17.62
   1   9   3  184.47   18.89
  -1   9  -3  167.54   11.78
  -1   9  -3  155.24   10.86
   1   9   3  163.28   14.04
  -1   9  -3  143.91   10.05
  -1   9  -4  367.82   24.24
   1   9   4  413.72   20.51
  -1   9  -4  416.91   21.29
  -1   9  -4  368.14   21.67
   1   9   4  346.24   24.75
   1   9   4  317.83   23.47
   1   9   4  328.07   29.75
  -1   9  -4  319.46   30.22
   1   9   4  337.58   21.73
  -1   9  -4  390.51   22.32
  -1   9  -4  356.82   20.37
  -1   9  -4  381.12   21.30
   1   9   4  452.70   26.82
   1   9   4  523.25   25.91
   1   9   4  257.26   20.66
  -1   9  -4  331.87   19.81
   1   9   5   91.28    7.52
  -1   9  -5   77.80    9.58
   1   9   5   91.66   11.65
  -1   9  -5   93.44    8.65
   1   9   5   93.15   11.18
  -1   9  -5   79.86   14.26
   1   9   5   77.11   14.05
   1   9   5   88.06    9.02
  -1   9  -5   92.44    7.60
  -1   9  -5   97.80    9.17
   1   9   5  115.56   12.84
  -1   9  -5  103.33    8.52
   1   9   5   72.23    8.43
  -1   9  -5   86.35    7.16
   1   9   6   -0.23    1.79
  -1   9  -6    0.39    2.62
  -1   9  -6    2.53    2.27
  -1   9  -6    2.25    1.99
   1   9   6    2.91    4.26
   1   9   6    2.28    4.33
   1   9   6    1.17    3.63
  -1   9  -6   -2.30    7.12
  -1   9  -6    2.57    1.65
  -1   9  -6    2.88    2.11
   1   9   6    1.24    4.87
   1   9   6    1.60    2.60
  -1   9  -6    1.21    1.19
   1   9   7  374.66   24.96
  -1   9  -7  452.35   26.82
   1   9   7  626.61   34.79
   1   9   7  380.03   38.11
  -1   9  -7  343.27   36.08
  -1   9  -7  466.13   25.44
   1   9   7  591.67   35.00
  -1   9  -7  457.14   26.42
   1   9   7  459.00   34.65
   1   9   7  407.33   28.11
   1   9   8  182.91   17.71
  -1   9  -8  154.23   12.49
  -1   9  -8  145.75   11.13
  -1   9  -8  145.83   12.31
  -1   9  -8  162.55   12.24
   1   9   8  137.18   14.03
  -1   9  -9    6.14    2.13
  -1   9  -9    2.20    2.14
   1   9   9    1.95    3.03
  -1   9  -9    7.30    2.59
   1   9   9    2.64    4.57
  -1   9 -10   25.83    4.25
   1   9  10   36.20    7.97
  -1   9 -10   26.32    4.30
  -1   9 -10   26.99    3.80
   1   9  10   25.81    5.33
  -1   9 -10   22.90    3.25
   1   9  10   33.33    6.38
  -1   9 -11   81.86    6.48
  -1   9 -11   76.31    7.03
  -1   9 -11   83.53    7.22
   1   9  11   76.16    8.84
   1   9  11   92.69    9.00
   1   9  11   77.59    8.12
  -1   9 -12   47.85    4.58
   1   9  12   52.30    5.73
   1   9  12   38.26    5.48
   1   9  13   12.85    2.28
  -1  10  12   85.21    6.91
   1  10 -12   78.88    5.51
  -1  10  11   29.39    4.79
   1  10 -11   34.45    3.68
   1  10 -11   32.63    3.71
  -1  10  11   24.78    4.98
  -1  10  10  120.33   10.83
   1  10 -10  120.89    8.75
   1  10 -10  113.58    8.76
  -1  10  10  101.40   10.71
  -1  10   9   17.66    4.81
   1  10  -9   19.72    3.51
   1  10  -9   22.07    3.79
  -1  10   9   18.58    5.36
   1  10  -8   28.96    4.56
  -1  10   8   39.17    6.82
  -1  10   8   36.63    6.15
  -1  10   8   31.05    5.66
   1  10  -8   41.93    5.28
   1  10  -8   41.36    5.43
  -1  10   8   38.53    7.26
  -1  10   7   57.76    8.09
   1  10  -7   54.15    6.41
  -1  10   7   60.21    8.04
  -1  10   7   64.40    8.53
  -1  10   7   91.76    8.88
   1  10  -7   60.88    6.70
   1  10  -7   64.06    7.02
  -1  10   7   74.26    9.36
   1  10  -6  317.90   21.29
  -1  10   6  366.53   23.56
  -1  10   6  357.15   23.66
  -1  10   6  378.84   24.02
   1  10  -6  265.71   31.49
   1  10  -6  330.99   21.31
  -1  10   6  457.90   23.98
   1  10  -6  347.73   21.84
  -1  10   6  421.11   24.92
  -1  10   5  687.90   34.91
  -1  10   5  442.30   29.97
  -1  10   5  569.85   45.27
  -1  10   5  733.75   31.66
   1  10  -5  484.14   31.43
  -1  10   5  635.51   34.55
   1  10  -5  480.88   43.96
   1  10  -5  593.16   32.88
  -1  10   5  608.82   33.85
  -1  10   5  686.45   30.23
  -1  10   5  602.27   34.19
   1  10  -5  476.84   29.83
   1  10  -5  568.19   32.09
  -1  10   5  569.59   41.31
  -1  10   5  784.30   35.04
   1  10  -5  544.57   31.41
  -1  10   4   75.16    8.38
   1  10  -4   72.12    6.78
  -1  10   4   56.15   10.34
   1  10  -4   66.93    6.91
  -1  10   4   87.86    6.74
   1  10  -4   53.65    6.81
   1  10  -4   59.88   12.96
   1  10  -4   66.81    7.57
  -1  10   4   63.65   12.67
  -1  10   4   74.32    8.47
  -1  10   4   86.75    8.58
  -1  10   4   68.01    8.25
  -1  10   4   68.93    5.69
  -1  10   4   61.73    5.86
  -1  10   4   77.11    8.29
  -1  10   3   43.31   10.16
  -1  10   3   50.80    4.91
   1  10  -3   36.48    5.35
   1  10  -3   42.78   10.08
  -1  10   3   46.24    6.03
  -1  10   3   45.81    6.55
  -1  10   3   47.88    6.48
  -1  10   3   46.07    4.36
   1  10  -3   38.53    5.76
  -1  10   3   41.71    6.32
  -1  10   3   39.58    5.73
  -1  10   3   38.44    4.16
   1  10  -3   39.55    4.79
  -1  10   3   47.08    8.94
   1  10  -2 1456.44   88.91
   1  10  -2 1442.51   77.70
  -1  10   2 1762.15   80.01
  -1  10   2 1673.25   79.69
  -1  10   2 1473.09   75.41
   1  10  -2 1373.48   78.33
   1  10  -2 1549.23   76.89
  -1  10   2 1749.96   78.89
  -1  10   2 1404.28   75.13
  -1  10   2 1774.30   76.77
   1  10  -1   43.89   10.09
  -1  10   1   59.67    7.69
   1  10  -1   58.02    7.31
  -1  10   1   58.54    6.86
   1  10  -1   63.06    5.84
  -1  10   1   55.97    6.30
  -1  10   1   52.03    4.65
  -1  10   1   60.84    5.64
   1  10  -1   51.58    5.32
  -1  10   0  445.31   24.44
  -1  10   0  327.17   20.36
  -1  10   0  382.00   19.85
  -1  10   0  323.07   18.26
   1  10   0  327.31   18.83
   1  10   0  332.18   21.36
   1  10   0  349.18   22.29
  -1  10   0  317.61   19.48
  -1  10   0  339.47   21.34
  -1  10   0  466.49   32.56
   1  10   0  377.31   30.39
  -1  10  -1  192.09   14.92
   1  10   1  179.40   11.03
  -1  10  -1  198.94   11.88
  -1  10  -1  146.52   10.07
  -1  10  -1  150.11   11.31
   1  10   1  191.12   13.87
  -1  10  -1  211.78   21.25
   1  10   1  159.22   13.51
   1  10   1  159.40   17.79
  -1  10  -1  152.57   12.65
   1  10   1  247.23   22.99
  -1  10  -1  177.18   13.80
  -1  10  -1  208.13   12.82
   1  10   2  490.28   24.73
  -1  10  -2  451.54   25.10
  -1  10  -2  506.48   29.57
   1  10   2  444.74   34.12
  -1  10  -2  471.00   36.46
  -1  10  -2  414.93   26.59
   1  10   2  493.63   27.79
   1  10   2  493.34   28.73
  -1  10  -2  539.58   26.38
  -1  10  -2  362.93   24.61
   1  10   2  450.10   26.38
   1  10   2  446.51   27.25
   1  10   2  575.34   26.58
   1  10   2  315.88   26.20
  -1  10  -2  455.21   25.17
  -1  10  -2  445.46   24.48
   1  10   2  624.32   30.25
   1  10   3   96.20    7.22
  -1  10  -3   89.79   10.22
  -1  10  -3   97.32    7.73
   1  10   3   78.33    9.67
   1  10   3   76.94   13.56
   1  10   3   88.14    9.80
  -1  10  -3   93.93   14.79
  -1  10  -3   79.91    7.94
   1  10   3   96.64    6.99
  -1  10  -3   96.84    8.14
   1  10   3   80.52    8.44
   1  10   3   85.18    9.36
   1  10   3   95.19    9.72
  -1  10  -3   83.63    8.07
  -1  10  -3   99.31    7.94
   1  10   3   77.12    9.46
  -1  10  -3   87.38    7.00
  -1  10  -4   18.33    5.38
   1  10   4   20.84    3.35
  -1  10  -4   25.26    3.92
   1  10   4   16.55    5.12
   1  10   4   18.32    5.01
   1  10   4   27.84    3.32
   1  10   4   16.43    4.71
  -1  10  -4   12.69    6.10
   1  10   4   27.45    6.09
   1  10   4   20.38    5.01
   1  10   4   12.77    5.84
   1  10   4   18.15    4.05
  -1  10  -4   19.78    3.59
   1  10   4   16.78    2.40
  -1  10  -4   21.30    4.27
   1  10   4   16.02    5.29
  -1  10  -4   20.43    3.63
  -1  10  -4   20.88    3.13
  -1  10  -5    2.99    3.30
   1  10   5    1.68    1.91
  -1  10  -5    2.48    2.15
   1  10   5    1.61    4.28
   1  10   5    1.97    3.68
  -1  10  -5    1.15    4.76
   1  10   5    1.05    3.26
   1  10   5    4.61    3.18
   1  10   5    1.11    4.07
  -1  10  -5    2.45    1.78
   1  10   5    4.40    2.96
  -1  10  -5    4.68    2.62
  -1  10  -5    3.04    1.80
   1  10   5    5.00    4.87
  -1  10  -5    2.00    1.33
   1  10   5    2.45    2.27
  -1  10  -6  170.22   15.27
   1  10   6  210.21   13.85
  -1  10  -6  234.90   15.54
   1  10   6  269.44   20.84
   1  10   6  153.69   15.03
  -1  10  -6  164.39   22.84
   1  10   6  164.86   23.09
   1  10   6  211.60   15.95
  -1  10  -6  220.45   13.88
  -1  10  -6  220.26   15.71
  -1  10  -6  213.99   14.61
   1  10   6  249.96   20.62
   1  10   6  160.58   14.90
  -1  10  -6  195.51   13.00
   1  10   7    0.52    2.18
   1  10   7   -0.37    2.56
  -1  10  -7    1.00    2.02
   1  10   7    1.84    4.56
   1  10   7   -0.41    3.13
  -1  10  -7    0.25    1.50
  -1  10  -7    2.44    2.16
   1  10   7    4.53    6.40
  -1  10  -7   -0.21    1.14
   1  10   7    1.35    2.64
   1  10   8   84.93   10.28
  -1  10  -8  123.85   10.71
   1  10   8  128.67   14.84
   1  10   8  134.33   12.55
  -1  10  -8  131.17   11.11
  -1  10  -8  126.98    9.68
   1  10   8  143.47   16.55
  -1  10  -8  137.99   10.71
   1  10   8  116.06   12.35
  -1  10  -8  119.16    9.04
   1  10   9   21.57    6.76
  -1  10  -9   30.62    4.09
  -1  10  -9   23.19    4.35
   1  10   9   31.79    6.01
  -1  10  -9   29.61    4.46
  -1  10  -9   29.06    3.69
   1  10   9   33.51    6.37
  -1  10 -10   64.53    6.64
  -1  10 -10   68.70    5.99
   1  10  10   70.29    8.17
   1  10  10   85.53    8.84
  -1  10 -10   66.51    6.44
   1  10  10   63.69    8.31
  -1  10 -11   30.50    3.63
  -1  10 -11   31.44    3.86
   1  10  11   32.40    4.96
  -1  10 -11   22.38    2.74
   1  10  12    5.79    2.13
  -1  11  12   81.53    5.53
   1  11 -12   62.63    4.40
   1  11 -11   32.88    3.34
  -1  11  11   40.23    4.79
   1  11 -10   20.26    2.97
   1  11 -10   18.75    3.04
  -1  11  10   16.73    4.10
  -1  11  10   23.02    4.59
   1  11  -9   16.30    2.97
   1  11  -9   18.87    3.41
  -1  11   9   11.02    3.93
  -1  11   9   16.37    4.76
   1  11  -8  250.16   15.54
   1  11  -8  240.29   15.63
  -1  11   8  246.69   18.20
   1  11  -8  225.57   14.45
  -1  11   8  229.07   16.38
  -1  11   8  236.84   17.52
  -1  11   8  208.08   16.36
   1  11  -7  493.12   27.23
   1  11  -7  492.36   27.57
  -1  11   7  480.75   29.70
   1  11  -7  435.81   26.25
  -1  11   7  432.50   28.48
  -1  11   7  517.20   29.39
  -1  11   7  476.65   29.36
   1  11  -6  138.97   10.75
  -1  11   6  165.63   12.56
   1  11  -6  124.57   10.65
  -1  11   6  135.18   12.53
   1  11  -6  109.56   10.04
  -1  11   6  144.30   12.99
  -1  11   6  118.73   11.87
  -1  11   6  123.05   12.04
  -1  11   5  549.53   28.40
   1  11  -5  410.28   25.42
   1  11  -5  435.95   26.10
  -1  11   5  472.28   27.91
  -1  11   5  323.47   23.69
   1  11  -5  493.76   27.49
   1  11  -5  379.15   25.43
  -1  11   5  457.12   28.08
  -1  11   5  502.92   24.07
  -1  11   5  459.13   28.16
  -1  11   5  560.79   25.63
   1  11  -4  304.03   19.43
  -1  11   4  378.13   22.06
  -1  11   4  364.79   21.80
  -1  11   4  267.62   18.01
   1  11  -4  284.72   19.89
   1  11  -4  248.13   28.92
  -1  11   4  310.73   21.53
  -1  11   4  399.75   19.51
  -1  11   4  316.42   21.60
  -1  11   4  356.22   18.25
   1  11  -4  307.14   20.77
  -1  11   4  313.66   31.39
  -1  11   3  345.15   20.49
   1  11  -3  268.21   17.41
  -1  11   3  329.10   19.56
  -1  11   3  269.86   16.28
   1  11  -3  219.57   26.36
  -1  11   3  289.02   19.63
   1  11  -3  245.38   18.75
   1  11  -3  247.96   18.11
  -1  11   3  335.80   17.48
  -1  11   3  309.51   19.81
  -1  11   3  281.46   16.22
  -1  11   3  288.46   19.78
   1  11  -2  665.49   33.33
  -1  11   2  707.30   34.77
  -1  11   2  588.17   31.30
   1  11  -2  542.68   43.93
   1  11  -2  615.15   34.10
   1  11  -2  472.67   31.95
  -1  11   2  757.01   33.25
  -1  11   2  715.81   36.23
   1  11  -2  549.00   34.50
  -1  11   2  641.25   35.57
  -1  11   2  634.13   31.71
   1  11  -2  561.92   33.76
   1  11  -1  274.16   17.96
  -1  11   1  258.61   17.19
   1  11  -1  260.99   15.65
  -1  11   1  239.84   14.81
  -1  11   1  324.48   16.62
   1  11  -1  246.47   17.56
  -1  11   1  314.07   19.70
  -1  11   1  278.83   18.21
   1  11  -1  261.77   17.43
  -1  11   1  297.40   19.22
   1  11  -1  275.67   18.88
   1  11  -1  228.24   15.80
   1  11  -1  263.67   26.45
   1  11   0   81.36    8.76
  -1  11   0  104.53   10.82
  -1  11   0   83.96    7.22
   1  11   0   87.19    6.75
  -1  11   0   71.42    5.96
   1  11   0   89.28    8.16
   1  11   0   73.35    7.88
  -1  11   0   61.21    8.30
   1  11   0   74.85    8.68
  -1  11   0   99.68    9.90
  -1  11   0   76.47    7.20
  -1  11   0   87.87    8.72
   1  11   0   72.94    6.72
   1  11   0   84.88   14.50
  -1  11   0   71.34    8.21
   1  11   0   75.39    8.27
  -1  11   0   98.22   15.40
   1  11   1  239.78   16.47
   1  11   1  230.05   13.12
  -1  11  -1  208.41   16.84
  -1  11  -1  174.94   11.88
  -1  11  -1  211.85   13.42
  -1  11  -1  158.74   14.64
   1  11   1  229.16   15.17
  -1  11  -1  230.54   15.36
  -1  11  -1  192.05   13.41
  -1  11  -1  176.97   14.58
  -1  11  -1  228.12   16.26
   1  11   1  202.32   12.97
   1  11   1  207.32   15.71
   1  11   1  244.23   14.85
   1  11   1  206.26   15.36
   1  11   1  199.08   15.98
  -1  11  -1  201.10   22.60
   1  11   2  105.39   10.50
   1  11   2  103.08    7.48
  -1  11  -2  111.60   11.37
  -1  11  -2   91.86    7.70
  -1  11  -2   75.53    6.33
  -1  11  -2   91.83   14.96
  -1  11  -2   59.64    8.09
   1  11   2   90.41    7.21
  -1  11  -2   88.04    9.12
   1  11   2   97.02    9.93
  -1  11  -2   77.12    7.58
   1  11   2   78.45   13.20
   1  11   2   90.32    8.73
  -1  11  -2   92.24    8.82
   1  11   2   92.27   10.12
   1  11   2   86.75    9.45
  -1  11  -2  104.18    8.77
   1  11   2  121.96    9.03
  -1  11  -3  178.08   11.79
   1  11   3  180.52   21.18
  -1  11  -3  184.35   22.30
   1  11   3  216.40   11.99
  -1  11  -3  159.08   12.87
   1  11   3  197.37   15.81
  -1  11  -3  158.53   12.31
   1  11   3  191.48   14.12
   1  11   3  188.59   15.16
  -1  11  -3  201.26   13.16
   1  11   3  206.07   15.31
  -1  11  -3  188.29   12.78
   1  11   3  222.57   12.44
  -1  11  -3  185.29   15.97
  -1  11  -3  191.65   12.54
  -1  11  -4   75.33    6.76
  -1  11  -4   90.00    8.73
  -1  11  -4   68.34   13.76
   1  11   4   89.23    9.73
   1  11   4   76.27    9.45
   1  11   4   65.49   12.78
   1  11   4   81.47    6.01
   1  11   4   72.53    9.36
  -1  11  -4   58.11    6.89
   1  11   4   78.80    8.67
   1  11   4   97.63    7.00
  -1  11  -4   87.47    7.83
  -1  11  -4   88.20    7.91
  -1  11  -4   78.25    9.96
   1  11   4   82.85    7.10
  -1  11  -4   81.11    7.48
  -1  11  -5   28.03    3.80
  -1  11  -5   27.71    5.03
   1  11   5   23.18    5.28
   1  11   5   31.76    6.01
   1  11   5   19.88    4.76
  -1  11  -5   24.09    3.96
   1  11   5   25.67    5.86
  -1  11  -5   27.47    4.51
  -1  11  -5   16.47    4.79
  -1  11  -5   27.07    4.39
   1  11   5   27.91    4.20
  -1  11  -6   30.46    4.13
  -1  11  -6   42.96    6.23
  -1  11  -6   34.59    5.14
  -1  11  -6   35.92    6.11
   1  11   6   32.74    4.95
   1  11   6   40.48    6.48
   1  11   6   32.91    6.03
  -1  11  -7   27.94    3.79
  -1  11  -7   30.68    4.79
   1  11   7   23.74    4.54
   1  11   7   27.97    5.83
   1  11   7   26.22    6.00
   1  11   8   83.89    9.75
   1  11   8   81.24    9.89
  -1  11  -8   92.65    8.24
  -1  11  -8   85.40    6.98
  -1  11  -9    6.03    2.19
  -1  11  -9    3.41    1.87
   1  11   9    7.55    3.63
   1  11   9    5.68    3.32
  -1  11 -10   92.01    6.91
   1  11  10   93.66    8.73
   1  11  10   78.84    8.03
  -1  11 -11  153.12    9.44
   1  11  11  149.37   10.68
  -1  12  11   81.99    5.94
   1  12 -11   58.75    4.55
   1  12 -10    1.42    1.00
  -1  12  10    2.97    2.37
   1  12  -9  292.18   16.54
  -1  12   9  269.36   18.32
   1  12  -8   82.41    7.04
  -1  12   8   69.42    8.38
  -1  12   8   72.62    7.72
  -1  12   8   74.75    8.59
  -1  12   8   71.86    7.91
   1  12  -8   72.72    6.33
   1  12  -7   44.33    5.30
  -1  12   7   40.04    6.37
   1  12  -7   33.17    4.70
  -1  12   7   36.71    5.98
  -1  12   7   45.19    6.70
  -1  12   6  488.07   25.85
   1  12  -6  372.93   23.19
  -1  12   6  437.18   25.82
   1  12  -6  340.48   22.71
  -1  12   6  422.27   25.84
  -1  12   6  395.08   25.44
  -1  12   5  257.97   16.66
   1  12  -5  228.23   14.64
  -1  12   5  225.51   16.12
  -1  12   5  249.55   13.03
   1  12  -5  204.80   14.53
  -1  12   5  226.71   16.80
  -1  12   5  217.06   16.40
  -1  12   4  589.37   31.38
   1  12  -4  510.62   28.85
  -1  12   4  550.70   30.48
  -1  12   4  382.82   26.61
   1  12  -4  480.64   29.19
  -1  12   4  628.77   28.65
   1  12  -4  506.15   30.29
  -1  12   4  564.91   27.28
  -1  12   4  495.50   30.97
  -1  12   4  566.31   31.80
   1  12  -3  303.80   18.36
  -1  12   3  342.00   20.87
  -1  12   3  319.67   19.52
  -1  12   3  250.89   16.35
   1  12  -3  291.70   19.04
   1  12  -3  206.87   17.03
  -1  12   3  274.37   19.88
  -1  12   3  344.74   20.67
  -1  12   3  361.63   18.16
   1  12  -3  285.48   19.79
  -1  12   3  321.91   20.84
  -1  12   3  306.15   16.81
   1  12  -3  273.84   18.92
   1  12  -2   64.76    7.70
   1  12  -2   88.56    7.28
  -1  12   2   81.21    6.65
   1  12  -2   93.80    9.02
  -1  12   2  112.44   10.36
   1  12  -2   81.00    9.29
   1  12  -2   81.09    8.63
   1  12  -2   80.27    7.67
  -1  12   2   93.94    7.64
  -1  12   2   99.09    7.15
   1  12  -2   78.50   14.44
   1  12  -1  620.66   34.51
  -1  12   1  679.84   36.27
   1  12  -1  617.78   32.28
  -1  12   1  698.13   32.86
  -1  12   1  589.72   31.41
   1  12  -1  561.17   34.38
  -1  12   1  638.30   35.12
  -1  12   1  633.47   35.76
  -1  12   1  693.32   36.53
   1  12  -1  516.06   32.25
   1  12  -1  638.38   34.70
   1  12  -1  591.27   45.59
   1  12  -1  620.75   35.96
   1  12   0  217.05   15.48
   1  12   0  196.84   12.49
  -1  12   0  263.86   18.53
  -1  12   0  221.47   13.21
  -1  12   0  164.79   11.39
  -1  12   0  185.19   12.03
   1  12   0  179.93   12.57
  -1  12   0  217.34   16.04
   1  12   0  179.32   14.74
  -1  12   0  172.61   14.64
  -1  12   0  197.76   15.47
   1  12   0  213.18   14.66
   1  12   0  183.17   14.62
  -1  12   0  198.96   14.79
   1  12   0  234.47   14.79
   1  12   1  606.38   30.86
  -1  12  -1  432.84   25.19
  -1  12  -1  513.14   31.75
  -1  12  -1  501.79   26.80
   1  12   1  495.52   26.35
  -1  12  -1  384.09   27.94
   1  12   1  457.85   29.15
   1  12   1  473.65   26.34
  -1  12  -1  542.76   30.54
   1  12   1  549.51   31.11
  -1  12  -1  432.60   26.72
  -1  12  -1  512.61   28.72
   1  12   1  512.26   28.71
  -1  12  -1  491.07   29.35
   1  12   1  501.82   29.57
  -1  12  -1  540.52   41.14
   1  12   1  589.59   28.76
  -1  12  -2    7.97    2.46
  -1  12  -2    4.86    3.76
   1  12   2    7.00    2.17
  -1  12  -2    3.80    1.43
  -1  12  -2    5.43    4.76
   1  12   2   11.24    4.69
   1  12   2    6.58    3.90
  -1  12  -2    4.44    3.02
  -1  12  -2    9.11    3.82
  -1  12  -2    4.23    3.23
   1  12   2    7.78    4.07
   1  12   2    9.12    3.33
   1  12   2    6.09    2.09
  -1  12  -2    1.50    1.85
   1  12   2    7.75    3.44
  -1  12  -3   32.68    3.81
  -1  12  -3   44.65    7.47
   1  12   3   48.21    5.03
  -1  12  -3   39.86    5.00
  -1  12  -3   26.86    5.11
   1  12   3   46.15    7.07
   1  12   3   49.73    4.84
   1  12   3   46.29    7.24
  -1  12  -3   37.08    5.15
   1  12   3   36.96    3.94
   1  12   3   40.01    6.06
   1  12   3   39.46    6.73
   1  12   4  346.24   20.04
  -1  12  -4  299.37   23.12
  -1  12  -4  339.70   20.14
  -1  12  -4  272.60   19.80
   1  12   4  350.18   23.73
   1  12   4  350.16   22.36
   1  12   4  366.11   23.24
   1  12   4  336.76   18.35
   1  12   4  330.98   23.39
   1  12   4  426.64   19.91
  -1  12  -5   13.64    2.67
  -1  12  -5   13.90    3.36
   1  12   5   13.66    3.25
  -1  12  -5   10.03    4.05
  -1  12  -5    8.13    2.72
   1  12   5   17.33    4.78
   1  12   5   14.67    4.06
   1  12   5   17.56    4.77
   1  12   5   10.44    4.02
  -1  12  -6   96.20    7.41
  -1  12  -6   99.70    8.62
  -1  12  -6   83.96    9.25
   1  12   6   82.40    7.88
   1  12   6  105.87    9.79
   1  12   6   84.47    9.44
   1  12   6   92.76    9.78
  -1  12  -6   67.06    7.38
  -1  12  -7    3.77    2.30
  -1  12  -7    1.32    1.78
   1  12   7    2.98    2.78
  -1  12  -8   31.98    4.44
  -1  12  -8   26.90    3.84
   1  12   8   28.04    5.49
   1  12   8   36.95    6.38
  -1  12  -9   70.10    5.93
   1  12   9   65.05    7.40
  -1  12  -9   48.77    4.84
   1  12   9   55.62    7.18
   1  12  10  105.19    8.77
  -1  12 -10   93.27    6.57
   1  12  10  112.84    8.90
   1  12  11   33.25    3.58
   1  13 -10   34.23    3.26
  -1  13  10   42.27    4.38
   1  13  -9   57.91    5.32
  -1  13   9   71.38    6.88
   1  13  -9   72.96    5.44
  -1  13   8  102.12    8.67
   1  13  -8  110.02    7.39
   1  13  -8  122.38    8.28
   1  13  -7   58.24    5.68
  -1  13   7   59.31    7.28
  -1  13   7   54.85    7.03
   1  13  -7   65.87    6.16
   1  13  -6  184.55   13.06
  -1  13   6  224.07   15.85
  -1  13   6  187.26   14.97
   1  13  -6  199.49   13.45
   1  13  -5   45.83    5.90
  -1  13   5   45.19    7.12
   1  13  -5   28.53    4.83
  -1  13   5   45.57    6.93
   1  13  -5   44.62    5.38
  -1  13   5   55.53    7.32
  -1  13   4   39.76    6.62
   1  13  -4   23.58    4.67
  -1  13   4   19.67    5.60
   1  13  -4   29.44    5.53
  -1  13   4   38.46    4.41
  -1  13   4   30.40    3.76
  -1  13   4   30.82    5.81
   1  13  -4   19.65    4.09
   1  13  -3  567.94   32.59
  -1  13   3  546.65   33.69
  -1  13   3  675.94   34.46
   1  13  -3  455.36   30.92
  -1  13   3  627.92   30.48
   1  13  -3  566.61   33.71
  -1  13   3  626.03   34.81
  -1  13   3  679.49   31.64
   1  13  -3  501.65   30.40
  -1  13   3  686.05   34.85
  -1  13   2  319.38   16.97
   1  13  -2  270.32   19.15
  -1  13   2  317.23   19.92
  -1  13   2  277.01   15.79
   1  13  -2  251.96   17.99
   1  13  -2  228.07   16.27
   1  13  -2  279.89   18.03
   1  13  -2  238.47   15.81
  -1  13   1  180.65   14.24
  -1  13   1  218.05   15.68
   1  13  -1  184.82   14.98
   1  13  -1  156.18   11.85
  -1  13   1  182.29   14.82
   1  13  -1  156.10   13.46
   1  13  -1  184.76   11.84
  -1  13   1  181.37   14.76
  -1  13   0  328.13   21.48
   1  13   0  291.51   19.55
   1  13   0  282.99   17.67
  -1  13   0  297.14   19.88
   1  13   0  364.37   20.22
   1  13   0  299.86   20.32
  -1  13   0  277.93   20.34
  -1  13   0  280.12   17.06
   1  13   0  313.26   17.77
  -1  13   0  311.72   18.00
  -1  13   0  284.39   20.39
   1  13   0  323.38   20.50
  -1  13  -1   95.14    8.22
   1  13   1   95.65    9.34
   1  13   1   97.30    7.77
   1  13   1   91.08    9.99
   1  13   1  123.17   11.53
  -1  13  -1   92.26    7.27
   1  13   1  100.14   10.11
  -1  13  -1  102.82   10.44
  -1  13  -1  114.17   10.10
   1  13   1  101.11    7.78
  -1  13  -1   98.28   11.58
  -1  13  -1   83.50    7.64
  -1  13  -1   79.11    9.31
   1  13   2  641.32   31.94
   1  13   2  610.23   28.77
  -1  13  -2  565.79   30.77
   1  13   2  582.13   32.40
  -1  13  -2  479.22   29.08
   1  13   2  492.24   27.58
   1  13   2  625.50   33.98
   1  13   2  618.31   33.15
  -1  13  -2  471.28   27.60
   1  13   2  601.42   29.11
  -1  13  -2  579.84   34.33
  -1  13  -2  538.37   28.94
  -1  13  -2  398.39   29.39
   1  13   3  124.36   11.86
   1  13   3  121.30   11.35
   1  13   3  119.40   10.46
   1  13   3  139.21    8.66
  -1  13  -3   98.43    8.83
  -1  13  -3   88.33    7.35
   1  13   3  124.82   11.72
   1  13   3  117.52    7.73
   1  13   3  130.06    8.97
  -1  13  -3  106.74   11.86
  -1  13  -3  118.37    8.86
  -1  13  -3   64.13    8.29
   1  13   4   24.51    5.51
   1  13   4   28.13    3.47
   1  13   4   17.74    4.87
  -1  13  -4   14.78    3.38
   1  13   4   24.26    4.95
   1  13   4   17.50    2.60
  -1  13  -4   15.46    2.64
   1  13   4   23.43    5.58
   1  13   4   26.01    3.88
  -1  13  -4   22.28    5.38
   1  13   5  179.19   14.54
   1  13   5  168.09   13.03
   1  13   5  157.95   12.82
   1  13   5  151.20   12.91
  -1  13  -5  138.36   10.58
  -1  13  -5  119.23    8.62
   1  13   5  163.47   10.85
  -1  13  -5  128.52   12.54
   1  13   6  111.30   10.35
  -1  13  -6  105.36    8.51
   1  13   6  119.39   10.08
   1  13   6  113.66   11.39
   1  13   6   91.81    8.34
  -1  13  -7  152.50   10.91
   1  13   7  202.36   14.15
  -1  13  -8    1.37    1.28
   1  13   8    0.87    2.71
   1  13   8    0.65    2.68
   1  13   9  127.24    9.47
   1  13   9  125.04    9.65
  -1  13  -9  104.83    7.15
   1  13  10    7.28    2.00
   1  14  -9   26.38    2.79
  -1  14   9   33.90    4.00
  -1  14   8   14.18    2.74
   1  14  -8   10.61    1.78
  -1  14   7  196.37   13.26
  -1  14   7  195.91   13.02
   1  14  -7  169.60   10.81
  -1  14   6   41.03    6.07
   1  14  -6   29.70    4.45
  -1  14   6   42.93    6.04
   1  14  -6   46.39    4.97
   1  14  -6   40.87    4.26
  -1  14   5   65.10    7.92
   1  14  -5   37.66    5.22
  -1  14   5   59.94    7.36
   1  14  -5   56.74    6.04
   1  14  -5   48.35    5.02
   1  14  -4   96.13    8.66
   1  14  -4   68.88    7.51
  -1  14   4  125.01    7.76
  -1  14   4   89.44    9.62
  -1  14   4  121.16    8.28
  -1  14   4   90.90    9.92
   1  14  -4   81.15    7.21
  -1  14   4  107.60   10.12
   1  14  -3   19.70    4.15
  -1  14   3   24.06    3.56
  -1  14   3   22.70    3.30
  -1  14   3   25.00    5.61
   1  14  -3   18.03    4.76
  -1  14   3   15.58    4.89
   1  14  -3   16.18    3.39
  -1  14   3   24.84    5.26
   1  14  -3   16.54    3.02
   1  14  -2   92.86    8.43
  -1  14   2   93.67    7.27
  -1  14   2   74.92    6.24
   1  14  -2   76.92    9.02
   1  14  -2   75.86    6.55
  -1  14   1   20.64    4.92
  -1  14   1   18.94    5.35
   1  14  -1   16.64    4.66
   1  14  -1   18.58    3.34
  -1  14   1   17.25    4.49
   1  14  -1   23.23    4.70
  -1  14   1   19.36    4.89
   1  14  -1   18.74    3.14
  -1  14   0  102.07    9.95
   1  14   0  104.47    8.22
   1  14   0  109.84   10.40
  -1  14   0  111.80    7.93
  -1  14   0   98.28   10.50
   1  14   0  115.01    8.35
  -1  14   0  101.75   10.41
  -1  14  -1   42.69    6.28
   1  14   1   51.83    7.71
   1  14   1   47.65    6.29
  -1  14  -1   35.79    6.14
   1  14   1   47.53    4.81
  -1  14  -1   51.12    5.54
  -1  14  -1   47.39    4.75
   1  14   1   48.32    6.98
   1  14   1   37.36    4.28
   1  14   1   55.86    5.21
  -1  14  -1   43.25    4.85
   1  14   2   42.63    4.31
   1  14   2   52.40    7.55
   1  14   2   50.39    4.74
  -1  14  -2   41.93    5.15
   1  14   2   55.21    6.66
  -1  14  -2   35.17    4.09
   1  14   2   45.09    7.03
  -1  14  -2   37.33    4.55
   1  14   2   45.98    4.84
  -1  14  -2   42.59    6.01
   1  14   3  113.64   11.05
   1  14   3  107.35    9.77
   1  14   3  128.13    8.06
  -1  14  -3   97.17    8.41
   1  14   3  118.05   11.13
  -1  14  -3   89.39    7.07
   1  14   3  106.37    7.26
   1  14   3  100.88    8.10
   1  14   4   24.53    4.72
   1  14   4   22.99    5.10
  -1  14  -4   22.74    3.71
  -1  14  -4   18.80    2.71
   1  14   4   30.24    5.72
   1  14   4   22.67    3.62
  -1  14  -5   26.14    3.88
  -1  14  -5   23.86    2.80
   1  14   5   32.46    5.19
   1  14   5   27.87    5.56
   1  14   5   21.27    3.63
   1  14   6    7.20    3.61
  -1  14  -6    8.67    2.36
   1  14   6    9.52    3.27
  -1  14  -7   45.89    4.60
   1  14   7   60.16    6.54
   1  14   8   74.47    7.13
  -1  14  -8   61.54    4.90
   1  14   8   74.57    6.81
  -1  14  -9   22.05    2.12
   1  14   9   30.39    3.49
   1  14   9   26.60    3.50
  -1  15   7  295.02   13.68
   1  15  -7  188.67   10.66
  -1  15   6   32.94    4.79
   1  15  -6   28.69    3.55
  -1  15   6   34.81    4.79
   1  15  -6   27.45    3.05
  -1  15   5  136.50   10.59
   1  15  -5  101.10    8.21
  -1  15   5  133.23   10.45
   1  15  -5  111.53    7.76
   1  15  -4   79.90    7.21
  -1  15   4  101.23    9.46
  -1  15   4  111.69    9.76
   1  15  -4   93.77    7.00
   1  15  -3   18.37    3.22
  -1  15   3   16.78    4.59
  -1  15   3   30.92    3.57
  -1  15   3   27.04    3.57
   1  15  -3   14.35    2.70
  -1  15   2  245.44   13.45
   1  15  -2  241.18   16.16
   1  15  -2  186.89   12.91
  -1  15   2  216.50   15.19
  -1  15   2  218.56   12.63
   1  15  -2  184.22   12.49
  -1  15   2  209.15   15.28
  -1  15   1   91.50    9.18
   1  15  -1   81.14    7.01
   1  15  -1  117.19   10.58
  -1  15   1   87.97    9.58
   1  15  -1   90.62    8.87
  -1  15   1  108.32    7.81
   1  15  -1   92.96    7.18
  -1  15   1   92.83    9.48
  -1  15   0  120.30   10.31
   1  15   0  122.60    8.50
  -1  15   0  126.08    8.33
   1  15   0  123.16   10.62
   1  15   0  106.89    7.95
   1  15   0  118.03    8.43
  -1  15   0  117.92   10.60
   1  15   1   26.37    3.24
  -1  15  -1   20.21    4.32
   1  15   1   31.04    5.77
  -1  15  -1   20.98    3.10
   1  15   1   19.34    2.85
   1  15   1   26.22    5.09
   1  15   1   20.53    3.10
  -1  15  -2  114.27    8.42
   1  15   2  123.17   10.88
   1  15   2   96.24    6.93
  -1  15  -2   97.55    7.06
   1  15   2  110.00   10.21
   1  15   2  105.91    9.22
   1  15   2   99.00    7.65
   1  15   3   86.97    8.19
   1  15   3   83.36    5.78
  -1  15  -3   71.65    5.69
   1  15   3   97.34    9.23
   1  15   3   92.91    9.17
  -1  15  -3   85.80    6.98
   1  15   3   75.53    6.52
   1  15   4    1.18    2.23
  -1  15  -4    1.43    1.47
   1  15   4    2.05    2.41
  -1  15  -4    0.52    1.03
   1  15   4    0.33    2.92
   1  15   4    0.51    1.44
  -1  15  -5    2.22    1.50
   1  15   5    1.71    2.22
  -1  15  -5    2.72    1.08
   1  15   5    1.57    2.92
   1  15   5    3.08    1.77
   1  15   6   43.21    5.20
  -1  15  -6   34.65    3.70
   1  15   6   38.01    5.56
  -1  15  -7   30.29    3.02
   1  15   7   33.87    4.20
   1  15   8   30.53    3.68
   1  16  -6  105.13    6.25
   1  16  -6   86.86    5.25
   1  16  -5    4.50    1.50
   1  16  -5    2.22    1.00
   1  16  -4    6.09    1.77
  -1  16   4   11.27    3.47
   1  16  -4    4.91    1.44
  -1  16   4   11.00    3.17
  -1  16   3  116.93    9.35
   1  16  -3  103.09    7.30
   1  16  -3   94.66    6.61
   1  16  -2  169.52   10.86
  -1  16   2  232.86   11.66
  -1  16   2  211.67   11.00
   1  16  -2  153.36   10.33
   1  16  -2  159.81   10.55
   1  16  -1  258.55   15.26
  -1  16   1  330.73   16.12
   1  16  -1  241.97   15.13
  -1  16   1  310.64   18.05
   1  16   0   47.43    4.23
  -1  16   0   54.65    4.49
   1  16   0   45.89    4.47
  -1  16   0   49.45    5.96
  -1  16  -1  135.07    8.26
   1  16   1  160.25   11.08
   1  16   1  122.07    7.98
   1  16   1  160.78   11.74
   1  16   1  115.14    8.40
  -1  16  -2   54.62    5.08
   1  16   2   54.44    4.31
  -1  16  -2   55.07    4.43
   1  16   2   49.61    4.77
  -1  16  -3   15.22    2.69
  -1  16  -3   17.34    2.24
   1  16   3   22.98    4.21
  -1  16  -4    8.66    1.97
  -1  16  -4    9.19    1.52
   1  16   4    9.46    3.09
  -1  16  -5   41.57    3.59
  -1  16  -5   31.29    2.55
  -1  16  -6   22.89    2.39
   1  16   6   30.52    4.14
   1  17  -4   31.34    2.53
   1  17  -3  157.28    8.74
  -1  17   1   20.41    2.54
   1  17  -1   13.47    1.99
  -1  17   0  144.27    8.51
  -1  17   0  142.68    8.11
   1  17   0  124.80    7.81
  -1  17  -1   84.41    5.47
   1  17   1   82.36    5.31
  -1  17  -2  106.33    6.92
  -1  17  -2  109.93    6.48
  -1  17  -3  212.59   11.60
  -1  17  -3  227.14   12.32
  -1  17  -4  109.60    6.74
   1  17   4  127.13    8.58
  -2 -16   5   16.61    3.21
  -2 -16   4   52.69    5.55
  -2 -16   4   41.59    4.75
  -2 -16   3    9.88    2.72
  -2 -16   2    3.68    1.89
  -2 -16   1   38.82    4.39
  -2 -15   7   25.05    3.89
  -2 -15   6   65.60    6.84
  -2 -15   6   48.66    6.20
  -2 -15   5   95.95    8.89
  -2 -15   5   79.57    8.42
  -2 -15   4   84.74    8.19
  -2 -15   4   62.45    7.60
  -2 -15   3  100.29    9.03
  -2 -15   3   95.50    9.29
  -2 -15   2  112.53    9.53
  -2 -15  -6   22.27    2.78
  -2 -14   8   23.34    4.45
  -2 -14   8   35.86    4.79
  -2 -14   8   24.13    4.36
  -2 -14   7   13.47    4.30
  -2 -14   7   14.39    3.91
  -2 -14   7    8.27    3.44
  -2 -14   6    8.40    4.48
  -2 -14   6   12.63    3.96
  -2 -14   5   67.68    9.02
  -2 -14   5   59.05    7.95
  -2 -14   4   42.09    6.55
  -2 -14   2    1.73    2.70
   2 -14   5   11.07    5.48
   2 -14   6   15.14    6.41
   2 -14   6   14.96    5.58
  -2 -14  -6    5.83    1.87
   2 -14   7    4.96    5.28
  -2 -14  -7    5.98    2.11
  -2 -14  -8   18.92    2.18
   2 -14   8   17.81    5.57
   2 -14   8   14.49    4.69
  -2 -13   9   66.69    7.24
  -2 -13   9   77.08    7.66
  -2 -13   8   83.81    8.22
  -2 -13   8   93.72    9.75
  -2 -13   7   26.23    6.73
  -2 -13   7   33.48    6.65
  -2 -13   6   50.28    8.63
  -2 -13   5   57.21    9.01
  -2 -13   4    2.10    3.49
   2 -13   6   12.38    6.30
   2 -13   7  199.90   19.80
   2 -13   7  201.50   17.71
   2 -13   8   79.62   12.13
   2 -13   8   73.82   10.46
  -2 -13  -8   59.65    5.22
   2 -13   8   91.75   12.15
  -2 -13  -9   95.36    6.44
  -2 -13  -9  119.21    6.64
  -2 -12  10   67.89    7.17
  -2 -12  10   69.33    7.34
  -2 -12  10   77.56    7.87
  -2 -12   9    6.88    3.93
  -2 -12   9    4.33    3.51
  -2 -12   9    5.61    3.41
  -2 -12   9    7.41    3.96
  -2 -12   8    2.28    3.68
  -2 -12   8   -1.54    4.44
  -2 -12   7    3.57    4.30
  -2 -12   7    9.99    5.46
  -2 -12   6   52.31    8.64
  -2 -12   6   32.00    7.85
  -2 -12   5  104.98   13.53
  -2 -12   4   64.71   10.33
  -2 -12   3   88.37   11.73
  -2 -12   1   20.89   10.42
  -2 -12   0  215.70   25.69
   2 -12   0   96.91   16.12
   2 -12   1   11.53    8.72
  -2 -12  -1   28.04    9.74
   2 -12   6   87.14   12.69
   2 -12   6   82.87   12.24
  -2 -12  -6   82.31    6.52
  -2 -12  -7    8.07    2.66
   2 -12   7   19.80    7.09
   2 -12   7   25.22    8.33
   2 -12   8  124.02   13.85
  -2 -12  -8  101.71    7.10
   2 -12   8  120.80   14.61
   2 -12   8  126.13   16.75
   2 -12   9   61.46    9.24
  -2 -12  -9   74.09    5.59
   2 -12   9   70.52   10.70
  -2 -12  -9   70.18    5.50
   2 -12   9   92.30   13.54
  -2 -12 -10  124.88    7.13
  -2 -12 -10  107.65    6.80
   2 -12  10  117.13   12.71
  -2 -12 -10  124.14    7.10
   2 -11 -11   23.36    2.37
  -2 -11  11   29.39    4.67
  -2 -11  10  120.41   11.31
   2 -11 -10   99.82    6.34
   2 -11  -9  102.04    6.58
  -2 -11   9  101.47   11.72
  -2 -11   9   92.56   11.43
  -2 -11   9   74.36   10.83
  -2 -11   8    8.84    5.44
  -2 -11   8   14.21    6.36
  -2 -11   7  348.12   26.62
  -2 -11   7  337.06   27.20
  -2 -11   6   92.30   12.33
  -2 -11   6   64.96   11.47
  -2 -11   5  203.15   19.48
  -2 -11   5  230.59   20.97
  -2 -11   4  294.93   33.27
  -2 -11   4  236.27   33.93
  -2 -11   3   74.51   17.94
   2 -11  -3  108.78   17.48
  -2 -11   2  954.61   70.22
  -2 -11   2  985.00   76.57
  -2 -11   1  180.02   27.49
   2 -11  -1  275.41   24.87
  -2 -11   0  140.98   22.84
   2 -11   0  215.20   22.65
  -2 -11  -1  349.71   36.47
   2 -11   1  508.04   38.09
  -2 -11  -2   28.44   10.35
   2 -11   2   65.20   12.88
  -2 -11  -3  160.16   20.00
   2 -11   3  118.50   21.87
  -2 -11  -3  171.61   17.65
  -2 -11  -4    9.00    4.19
   2 -11   4    9.70    9.79
  -2 -11  -7    9.41    3.12
   2 -11   7   25.59    8.21
  -2 -11  -7   21.16    2.98
   2 -11   7   20.71    7.97
   2 -11   8  127.04   15.37
  -2 -11  -8   99.75    7.48
   2 -11   8  123.62   17.60
   2 -11   8  124.28   15.28
   2 -11   9   85.80   12.38
  -2 -11  -9  102.57    7.13
   2 -11   9  110.42   13.93
  -2 -11  -9  101.79    7.51
  -2 -11  -9   80.34    6.90
   2 -11   9  108.80   16.01
   2 -11   9   94.78   13.54
  -2 -11 -10   85.13    5.75
   2 -11  10   91.82   12.91
  -2 -11 -10   69.48    5.52
   2 -11  10   93.83   11.14
  -2 -11 -10   73.81    5.62
   2 -11  10   87.76   10.43
  -2 -10  11   14.96    4.33
  -2 -10  11    9.39    3.52
   2 -10 -11    7.46    1.36
   2 -10 -11    9.23    1.54
  -2 -10  10   80.76   10.01
  -2 -10  10  101.07   11.75
   2 -10 -10   79.22    5.75
   2 -10 -10   89.95    6.19
  -2 -10   9  148.74   16.02
  -2 -10   9  165.29   16.80
   2 -10  -9  166.77   10.09
  -2 -10   9  166.73   16.77
  -2 -10   8   20.49    6.84
   2 -10  -8   10.40    2.39
  -2 -10   8   13.68    7.23
  -2 -10   7    4.94    5.52
  -2 -10   7    2.17    5.66
  -2 -10   6  250.18   21.81
  -2 -10   6  207.79   20.51
  -2 -10   6  176.01   28.22
  -2 -10   5    4.57    4.96
  -2 -10   5    4.81    5.55
  -2 -10   5    2.46   11.67
   2 -10  -5    1.44    6.00
  -2 -10   5    3.25    8.73
   2 -10  -4  187.60   24.38
  -2 -10   4  118.41   22.02
  -2 -10   4  121.60   23.46
   2 -10  -3   93.64   16.13
  -2 -10   3   68.00   16.80
  -2 -10   3   58.62   17.05
   2 -10  -2   41.26    8.32
  -2 -10   2   27.88   13.67
   2 -10  -2   19.32    7.57
   2 -10  -1  131.86   16.08
   2 -10  -1  141.68   16.17
  -2 -10   1  106.67   18.91
  -2 -10   1   98.03   20.15
   2 -10  -1  112.38   15.87
   2 -10   0  296.38   27.75
  -2 -10   0  262.82   32.06
   2 -10   1  235.82   23.20
  -2 -10  -1  175.21   17.52
  -2 -10  -1  188.18   24.90
   2 -10   1  193.45   22.52
   2 -10   2  187.47   20.62
  -2 -10  -2  121.31   18.59
   2 -10   2  136.69   19.73
  -2 -10  -2  136.52   15.17
   2 -10   3   53.38   11.58
  -2 -10  -3   39.65    8.29
  -2 -10  -3   48.27   11.21
   2 -10   3   43.19   12.82
   2 -10   4  323.67   29.30
  -2 -10  -4  337.92   28.97
   2 -10   4  248.55   34.37
  -2 -10  -4  343.31   27.45
  -2 -10  -5    9.84    4.96
   2 -10   5    3.29    9.93
   2 -10   5    2.44    9.72
  -2 -10  -6   77.80    7.32
  -2 -10  -7  112.01    7.68
   2 -10   7   85.72   13.48
   2 -10   7  130.68   15.47
  -2 -10  -7   58.40    7.45
   2 -10   8   26.64    8.83
  -2 -10  -8   16.20    2.69
  -2 -10  -8   20.87    3.93
  -2 -10  -8    7.46    3.51
   2 -10   8   23.66    9.07
   2 -10   9  220.05   22.22
  -2 -10  -9  258.07   15.01
  -2 -10  -9  234.93   15.20
   2 -10   9  294.35   26.79
   2 -10   9  248.85   23.22
   2 -10  10    5.52    4.72
  -2 -10 -10    4.40    1.98
  -2 -10 -10    8.56    2.51
   2 -10  10    9.89    7.12
   2 -10  10    3.52    4.38
  -2 -10 -11    8.38    1.83
   2 -10  11   14.26    6.24
   2 -10  11   10.37    4.22
  -2 -10 -11    9.20    1.77
  -2 -10 -11   11.76    1.94
   2 -10  11   17.60    4.88
  -2  -9  12   21.38    4.44
   2  -9 -12   18.70    2.01
   2  -9 -12   14.31    1.83
  -2  -9  11   50.54    8.06
   2  -9 -11   38.83    3.52
  -2  -9  11   39.29    6.43
   2  -9 -11   40.24    3.71
  -2  -9  10   33.50    7.16
  -2  -9  10   32.25    8.07
  -2  -9  10   38.43    7.69
   2  -9 -10   36.35    3.69
   2  -9 -10   38.39    3.94
  -2  -9   9    7.58    5.84
  -2  -9   9   11.06    6.71
   2  -9  -9   10.48    2.48
  -2  -9   8  435.09   32.73
  -2  -9   8  431.48   32.15
  -2  -9   7  169.23   18.17
  -2  -9   7  203.06   19.68
   2  -9  -7  202.48   21.74
   2  -9  -7  154.19   16.07
  -2  -9   6  387.66   29.27
  -2  -9   6  308.32   35.40
   2  -9  -6  379.59   27.60
  -2  -9   6  297.58   36.82
   2  -9  -6  455.59   34.62
  -2  -9   6  386.51   29.22
  -2  -9   5  427.60   39.85
   2  -9  -5  407.24   29.52
  -2  -9   5  398.94   42.02
  -2  -9   5  425.56   31.05
  -2  -9   4  830.74   59.74
  -2  -9   4  748.30   62.94
   2  -9  -4  972.34   55.54
  -2  -9   4  824.87   50.13
  -2  -9   3  783.60   58.95
  -2  -9   3  699.90   61.53
   2  -9  -2  141.22   17.47
   2  -9  -2  114.45   13.11
  -2  -9   2  105.58   18.49
   2  -9  -1 1467.18   89.05
   2  -9  -1 1839.13   90.03
  -2  -9   1 1696.70   95.47
  -2  -9   1 1640.12  101.10
   2  -9   0  909.53   58.68
  -2  -9   0 1074.05   64.75
  -2  -9   0 1055.59   70.49
   2  -9   0 1117.24   63.74
  -2  -9   0  965.70   57.74
   2  -9   1   29.90    8.04
  -2  -9  -1   18.82    5.09
   2  -9   1    8.94    3.76
  -2  -9  -1   15.48    8.26
   2  -9   1    5.77    6.18
   2  -9   2  147.34   17.11
  -2  -9  -2  132.26   18.37
   2  -9   2  123.39   17.81
  -2  -9  -2   98.72   12.81
   2  -9   3  168.63   23.04
  -2  -9  -3  221.69   23.05
   2  -9   3  229.84   26.24
  -2  -9  -3  244.64   21.12
   2  -9   4  183.83   25.84
   2  -9   4  255.18   23.50
   2  -9   4  192.95   26.52
  -2  -9  -4  240.52   21.99
  -2  -9  -4  214.16   22.09
   2  -9   5   66.58   16.92
  -2  -9  -5   54.49    9.24
   2  -9   5   54.16   16.73
  -2  -9  -5   64.66   11.13
   2  -9   5   38.47   15.96
  -2  -9  -6    3.54    3.69
   2  -9   6    4.59   10.66
  -2  -9  -6    7.63    3.94
   2  -9   6    3.55   10.71
   2  -9   6    2.87   11.41
  -2  -9  -6    5.16    2.32
   2  -9   7  120.53   16.04
  -2  -9  -7  156.65   10.47
  -2  -9  -8   10.21    3.01
   2  -9   8   14.70    7.34
  -2  -9  -8    9.64    2.38
   2  -9   8   11.34    7.55
  -2  -9  -9  115.99    8.66
   2  -9   9  125.94   16.70
  -2  -9  -9  169.34   10.74
  -2  -9  -9  140.74   10.48
   2  -9   9  135.86   17.16
   2  -9   9  164.38   20.11
   2  -9  10  142.76   16.31
  -2  -9 -10  148.41    9.95
   2  -9  10  138.80   15.18
   2  -9  10  123.71   15.77
   2  -9  10  125.03   18.09
  -2  -9 -10  145.56    9.66
   2  -9  11   16.35    5.49
   2  -9  11   13.98    4.70
  -2  -9 -11   15.83    2.52
  -2  -9 -11   21.31    2.67
   2  -9  11   14.79    6.88
  -2  -9 -11   10.08    2.29
   2  -9  12  212.25   14.99
  -2  -9 -12  202.85   10.75
  -2  -9 -12  191.27   10.77
  -2  -8  12    7.42    3.60
   2  -8 -12    5.15    1.40
   2  -8 -12    6.05    1.38
  -2  -8  12    4.71    3.15
   2  -8 -11    8.39    1.87
  -2  -8  11    2.24    4.12
  -2  -8  11    8.00    4.74
   2  -8 -11    4.88    1.60
  -2  -8  11    9.75    4.16
   2  -8 -10   40.21    4.13
  -2  -8  10   21.93    5.66
  -2  -8  10   27.10    7.40
  -2  -8  10   35.19    7.21
  -2  -8  10   45.01    8.44
   2  -8 -10   33.79    3.84
  -2  -8  10   59.08   10.25
  -2  -8   9  508.14   33.23
   2  -8  -9  490.93   25.21
  -2  -8   9  582.84   36.79
  -2  -8   8  119.92   15.27
  -2  -8   8  108.72   14.47
  -2  -8   7  281.80   23.20
  -2  -8   7  288.88   23.78
   2  -8  -7  265.70   25.47
  -2  -8   7  176.36   26.38
  -2  -8   7  178.47   26.26
   2  -8  -7  237.47   20.38
  -2  -8   6 1020.90   59.78
   2  -8  -6  987.15   57.51
  -2  -8   6 1098.46   60.87
  -2  -8   5  213.88   26.72
   2  -8  -5  217.36   18.35
  -2  -8   5  156.51   25.18
   2  -8  -5  267.10   23.88
  -2  -8   5  199.38   19.14
  -2  -8   4  106.85   18.81
   2  -8  -4  111.44   11.75
  -2  -8   4   75.84   17.93
  -2  -8   4   89.71   11.58
   2  -8  -4  135.22   15.46
   2  -8  -3   38.01    7.65
  -2  -8   3   30.99   13.32
   2  -8  -3   29.60    5.62
  -2  -8   3   23.98   11.47
   2  -8  -3   40.11    6.46
   2  -8  -2    8.27    3.47
  -2  -8   2    6.91   11.16
   2  -8  -2   12.05    5.58
   2  -8  -2   12.72    4.35
   2  -8  -1  727.10   44.13
  -2  -8   1  698.40   47.87
  -2  -8   1  699.64   52.40
  -2  -8   1  590.62   39.04
   2  -8  -1  806.00   43.10
   2  -8   0  120.24   13.33
  -2  -8   0  126.64   17.48
  -2  -8   0  119.20   12.35
  -2  -8   0  124.20   19.24
   2  -8   0  143.21   14.75
   2  -8   1    1.06    5.89
  -2  -8  -1    1.56    2.04
   2  -8   1    0.99    2.38
  -2  -8  -1   -0.98    5.59
   2  -8   1    6.42    5.67
   2  -8   1    5.05    4.63
   2  -8   2  202.59   23.71
   2  -8   2  275.36   21.64
  -2  -8  -2  295.88   27.12
   2  -8   2  368.91   28.72
  -2  -8  -2  303.29   23.36
   2  -8   2  437.15   28.15
   2  -8   3  240.10   26.45
  -2  -8  -3  272.54   25.23
   2  -8   3  305.48   28.61
  -2  -8  -3  315.30   24.34
   2  -8   4  206.07   25.93
  -2  -8  -4  191.66   20.24
   2  -8   4  210.78   25.50
  -2  -8  -4  233.35   21.13
   2  -8   4  216.95   20.85
   2  -8   5  299.10   35.45
  -2  -8  -5  408.71   30.21
  -2  -8  -5  318.97   24.56
  -2  -8  -5  313.40   26.04
   2  -8   5  298.63   35.02
  -2  -8  -6   53.83    5.85
   2  -8   6   24.23   16.14
   2  -8   6   42.75    8.03
   2  -8   6   42.84   14.80
  -2  -8  -6   50.02   10.15
  -2  -8  -6   27.83    6.82
   2  -8   6   25.70   13.11
  -2  -8  -7  133.34    9.76
  -2  -8  -7  110.61    8.47
  -2  -8  -7  133.24   17.31
   2  -8   7  125.36   21.45
  -2  -8  -7   90.36   12.23
   2  -8   7   84.74   24.19
   2  -8   7   97.17   13.30
  -2  -8  -8   22.08    4.27
   2  -8   8   30.04    8.97
  -2  -8  -8   28.31    3.79
   2  -8   8   32.39    9.62
  -2  -8  -9   40.63    4.57
   2  -8   9   43.01   10.48
  -2  -8  -9   63.50    6.30
  -2  -8  -9   59.15    6.53
   2  -8   9   45.81   11.30
   2  -8   9   51.22   13.31
   2  -8  10   15.00    7.15
  -2  -8 -10   25.76    4.22
   2  -8  10   27.33    7.24
   2  -8  10   19.21    8.63
  -2  -8 -10   35.14    4.78
   2  -8  11   56.95    9.62
   2  -8  11   56.74    8.54
  -2  -8 -11   61.13    5.46
  -2  -8 -11   61.97    5.22
  -2  -8 -11   65.26    5.13
  -2  -8 -11   56.12    5.11
   2  -8  12    8.76    3.88
  -2  -8 -12    7.05    1.48
  -2  -8 -12    3.17    1.29
  -2  -8 -12    4.07    1.64
  -2  -8 -12    7.63    1.53
  -2  -7  13   12.78    3.53
   2  -7 -13   13.23    1.75
   2  -7 -13   11.93    1.65
  -2  -7  13    9.68    3.22
   2  -7 -12   41.80    3.84
   2  -7 -12   44.36    3.76
   2  -7 -12   37.84    3.62
   2  -7 -12   44.17    3.97
  -2  -7  12   34.99    6.65
   2  -7 -11   23.36    3.07
  -2  -7  11   13.28    5.73
  -2  -7  11   30.79    7.30
  -2  -7  11   20.74    5.49
   2  -7 -11   18.94    2.79
   2  -7 -10  340.37   17.83
  -2  -7  10  218.22   20.03
  -2  -7  10  238.80   23.17
  -2  -7  10  289.45   22.15
   2  -7 -10  305.50   16.95
   2  -7 -10  334.90   17.41
  -2  -7  10  339.84   24.55
  -2  -7  10  379.90   27.29
  -2  -7   9  131.31   16.72
  -2  -7   9  160.24   16.78
  -2  -7   9  198.65   20.04
   2  -7  -9  185.03   11.46
   2  -7  -9  184.71   11.22
  -2  -7   9  188.95   18.38
   2  -7  -8  255.87   19.30
  -2  -7   8  203.06   19.47
   2  -7  -8  225.32   22.26
  -2  -7   7  144.96   15.66
  -2  -7   7  111.36   20.72
   2  -7  -7  117.71   12.93
  -2  -7   7   81.30   16.42
  -2  -7   7   74.04   12.06
  -2  -7   7  111.23   14.35
   2  -7  -7  156.48   18.18
  -2  -7   6  133.50   14.75
   2  -7  -6  131.35   13.65
  -2  -7   6   95.74   18.33
   2  -7  -6  159.85   17.89
  -2  -7   6  156.00   16.34
  -2  -7   5  683.37   48.85
  -2  -7   5  554.99   48.20
   2  -7  -5  645.47   39.47
  -2  -7   5  628.84   40.82
  -2  -7   4  605.66   44.60
   2  -7  -4  639.31   36.51
  -2  -7   4  571.09   47.34
  -2  -7   4  520.43   36.08
   2  -7  -3  133.63   13.75
  -2  -7   3  123.31   18.42
   2  -7  -3   96.31    9.94
   2  -7  -3   96.76    9.76
   2  -7  -2  333.06   22.27
  -2  -7   2  295.66   27.05
  -2  -7   2  291.13   30.72
   2  -7  -2  282.41   19.35
  -2  -7   2  253.12   19.77
   2  -7  -2  324.77   21.25
   2  -7  -1  235.62   16.21
   2  -7  -1  243.63   19.92
  -2  -7   1  219.99   22.94
  -2  -7   1  200.05   16.44
   2  -7  -1  248.43   18.42
   2  -7   0   77.86   10.01
  -2  -7   0   95.04   14.33
  -2  -7   0   99.65   16.33
  -2  -7   0   80.27    9.66
   2  -7   0  119.67   12.18
   2  -7   1   59.38    8.28
  -2  -7  -1   52.40   10.02
  -2  -7  -1   77.42   13.14
   2  -7   1   77.68   11.73
  -2  -7  -1   79.92    9.59
   2  -7   1   96.71   11.56
   2  -7   2  245.93   20.11
   2  -7   2  347.88   26.21
  -2  -7  -2  271.01   24.73
  -2  -7  -2  259.36   21.39
   2  -7   2  388.94   25.11
   2  -7   3 1164.12   67.02
   2  -7   3 1000.10   60.60
  -2  -7  -3 1062.89   64.50
   2  -7   3 1292.04   69.08
  -2  -7  -3 1233.99   64.38
   2  -7   4  124.80   20.76
  -2  -7  -4  163.81   16.57
  -2  -7  -4  146.70   15.87
   2  -7   4  152.79   20.34
   2  -7   4  126.23   14.89
   2  -7   5   37.85   15.33
  -2  -7  -5   35.69    8.32
   2  -7   5   29.32   11.00
  -2  -7  -5   35.38    6.95
  -2  -7  -5   28.61    6.96
  -2  -7  -6  346.08   29.20
  -2  -7  -6  315.85   24.39
   2  -7   6  294.69   32.12
   2  -7   6  261.84   33.78
  -2  -7  -6  380.18   20.17
   2  -7   6  234.65   35.81
   2  -7   6  291.65   23.05
   2  -7   7  160.50   22.77
  -2  -7  -7  190.34   17.15
   2  -7   7  114.58   25.39
  -2  -7  -7  228.67   12.89
  -2  -7  -7  168.71   10.87
  -2  -7  -7   95.48   10.49
   2  -7   7  145.52   16.04
   2  -7   7  153.14   29.68
   2  -7   8  140.10   28.94
  -2  -7  -8  203.75   11.45
  -2  -7  -8  157.10    9.75
   2  -7   8  118.36   15.60
  -2  -7  -8  122.92   10.29
  -2  -7  -8  163.41   19.79
   2  -7   8  157.17   21.77
  -2  -7  -8  148.88   14.91
   2  -7   8   74.06   23.05
  -2  -7  -8   56.28    8.45
   2  -7   8  138.69   16.56
   2  -7   8  131.17   15.97
   2  -7   9  111.09   15.93
  -2  -7  -9  137.49    9.91
  -2  -7  -9  179.48   11.83
  -2  -7  -9  145.23   11.43
   2  -7   9  154.87   18.26
  -2  -7 -10   31.34    4.75
  -2  -7 -10   26.71    4.33
   2  -7  10   22.06    6.64
   2  -7  10   22.77    9.17
  -2  -7 -10   20.20    3.17
   2  -7  10   25.98    8.13
   2  -7  11   82.84   13.35
  -2  -7 -11   75.93    6.54
   2  -7  11   79.00   10.28
  -2  -7 -11   84.13    6.93
  -2  -7 -11   87.55    6.35
  -2  -7 -11   87.56    6.60
   2  -7  11   81.59   11.88
   2  -7  12    4.53    4.73
  -2  -7 -12    4.58    1.44
  -2  -7 -12    4.84    1.48
  -2  -7 -12   -0.56    1.98
  -2  -7 -12    1.12    1.42
   2  -7  12    6.10    3.82
   2  -7  13   89.25    9.29
  -2  -7 -13  104.01    6.37
   2  -7  13  116.81    9.55
  -2  -6  13    1.97    2.77
   2  -6 -13    0.48    0.87
  -2  -6  13   -0.32    2.87
  -2  -6  13    0.97    2.50
   2  -6 -13    0.60    0.82
  -2  -6  12   14.04    6.11
   2  -6 -12   28.27    3.12
   2  -6 -12   26.22    3.10
   2  -6 -12   25.52    2.82
  -2  -6  12   30.71    6.53
   2  -6 -12   17.02    2.69
   2  -6 -11    7.96    2.16
  -2  -6  11    7.78    3.51
   2  -6 -11    6.81    2.08
  -2  -6  11    7.41    4.36
   2  -6 -11    7.32    2.15
  -2  -6  11    4.15    5.32
  -2  -6  10   96.20   13.86
  -2  -6  10  105.91   11.91
  -2  -6  10  110.04   11.76
   2  -6 -10  125.95    8.43
   2  -6 -10   76.89    7.74
  -2  -6  10  126.78   15.22
   2  -6 -10  119.50    8.07
  -2  -6  10  116.64   13.24
   2  -6 -10  112.07    7.76
   2  -6  -9  314.84   28.96
  -2  -6   9  256.51   25.86
  -2  -6   9  323.58   25.43
  -2  -6   9  339.15   24.32
  -2  -6   9  339.36   45.44
   2  -6  -9  339.74   25.95
  -2  -6   9  414.29   29.93
  -2  -6   9  374.85   27.56
   2  -6  -9  362.24   19.42
   2  -6  -9  360.83   19.24
   2  -6  -8  107.47   14.71
  -2  -6   8   54.76   10.92
  -2  -6   8   76.34    9.66
   2  -6  -8   94.94   11.40
  -2  -6   8  105.63   13.75
   2  -6  -8   88.93    6.53
  -2  -6   8   99.55   13.05
   2  -6  -8   65.19    6.07
   2  -6  -7  612.18   34.69
  -2  -6   7  582.32   36.65
   2  -6  -7  633.24   40.07
  -2  -6   6  225.46   18.74
  -2  -6   6  176.54   23.56
  -2  -6   6  182.64   22.81
   2  -6  -6  210.22   17.13
  -2  -6   6  166.65   17.39
  -2  -6   6  227.15   19.20
   2  -6  -6  227.87   21.15
  -2  -6   5  978.97   59.12
   2  -6  -5 1115.97   58.81
  -2  -6   5  934.43   66.40
  -2  -6   5 1108.37   60.23
  -2  -6   4  822.00   60.85
  -2  -6   4  958.76   59.51
   2  -6  -4  968.24   52.31
   2  -6  -3  654.40   37.69
  -2  -6   3  597.93   40.68
   2  -6  -3  597.39   33.49
   2  -6  -3  582.90   32.57
   2  -6  -2  821.40   42.74
  -2  -6   2  783.73   47.13
   2  -6  -2  723.52   39.35
  -2  -6   2  647.45   40.12
  -2  -6   2  702.97   50.27
   2  -6  -2  791.52   40.69
   2  -6  -1 1193.05   61.98
   2  -6  -1 1367.83   67.14
  -2  -6   1 1313.89   68.54
   2  -6  -1 1127.86   60.33
  -2  -6   1 1111.97   62.66
   2  -6  -1 1404.68   64.44
   2  -6   0  245.95   18.12
   2  -6   0  200.48   14.23
  -2  -6   0  223.44   19.95
  -2  -6   0  268.40   24.00
  -2  -6   0  231.10   17.10
   2  -6   0  293.25   18.90
   2  -6   1  639.99   39.57
  -2  -6  -1  644.55   44.43
   2  -6   1  768.26   43.18
  -2  -6  -1  669.19   40.32
   2  -6   2  319.97   23.01
  -2  -6  -2  329.91   26.40
   2  -6   2  412.53   27.53
  -2  -6  -2  345.28   24.48
  -2  -6  -2  331.47   21.51
   2  -6   2  452.16   26.51
   2  -6   3    2.17    4.37
   2  -6   3    0.47    3.74
  -2  -6  -3    1.65    2.85
  -2  -6  -3    0.59    4.23
   2  -6   3    6.14    6.67
  -2  -6  -3    1.32    1.72
   2  -6   4 1183.31   68.29
  -2  -6  -4 1205.23   64.34
  -2  -6  -4  995.93   61.20
   2  -6   4 1135.85   67.44
   2  -6   5   98.02   20.65
  -2  -6  -5  136.96   15.72
  -2  -6  -5  111.31   12.00
   2  -6   5  124.37   18.89
   2  -6   6  301.71   30.13
  -2  -6  -6  333.41   23.75
  -2  -6  -6  293.80   23.36
   2  -6   6  242.33   31.12
  -2  -6  -6  406.70   20.20
   2  -6   6  205.98   31.49
   2  -6   6  312.26   36.92
   2  -6   6  288.26   22.67
   2  -6   7  177.25   22.86
  -2  -6  -7  208.76   22.21
  -2  -6  -7  168.22   16.16
   2  -6   7  108.70   23.81
  -2  -6  -7  240.58   13.57
  -2  -6  -7  179.50   11.57
  -2  -6  -7  130.85   11.76
   2  -6   7  153.14   16.59
   2  -6   7  172.35   30.42
   2  -6   8   73.84   23.95
  -2  -6  -8  139.42    9.39
  -2  -6  -8  120.06    8.16
   2  -6   8   55.33   11.60
  -2  -6  -8  123.87   17.23
  -2  -6  -8  112.62   12.62
   2  -6   8   89.42   15.94
   2  -6   8   58.58   20.69
  -2  -6  -8  119.47    9.23
  -2  -6  -8   44.92    7.04
   2  -6   8   82.66   13.23
   2  -6   8   89.91   13.58
   2  -6   9  143.74   17.85
  -2  -6  -9  151.11   11.11
  -2  -6  -9  209.88   13.11
  -2  -6  -9  197.17   12.97
   2  -6   9  150.51   18.25
   2  -6   9  167.55   20.72
   2  -6  10   12.78    7.26
  -2  -6 -10   13.55    2.68
   2  -6  10   10.29    5.17
  -2  -6 -10   13.73    3.45
   2  -6  10    7.28    8.36
   2  -6  10    8.23    8.64
  -2  -6 -11    3.96    1.53
   2  -6  11   10.87    5.74
  -2  -6 -11    1.38    2.19
  -2  -6 -11    1.11    2.47
  -2  -6 -11    7.01    2.27
   2  -6  11   10.05    7.70
   2  -6  12   17.62    5.68
   2  -6  12   13.58    6.24
  -2  -6 -12   13.11    2.51
  -2  -6 -12   13.23    2.21
  -2  -6 -12   23.39    3.00
  -2  -6 -13   72.31    5.20
   2  -6  13   66.84    8.27
   2  -5 -13  143.07    9.50
  -2  -5  13  150.12   13.48
   2  -5 -13  159.19    9.45
  -2  -5  13  169.93   13.62
   2  -5 -13  179.07    9.79
   2  -5 -12    9.70    2.31
  -2  -5  12   10.34    5.43
   2  -5 -12   13.26    2.31
   2  -5 -12   14.05    2.26
  -2  -5  12   12.59    5.25
   2  -5 -12   14.42    2.46
  -2  -5  11   63.17   11.01
  -2  -5  11   73.20    9.44
   2  -5 -11   82.58    6.38
   2  -5 -11   74.20    6.02
  -2  -5  11   71.84    9.52
   2  -5 -11   61.63    6.46
  -2  -5  10   99.65   10.95
  -2  -5  10   89.71   13.66
   2  -5 -10   78.52    8.04
   2  -5 -10  114.65    8.03
  -2  -5  10   92.56   11.27
   2  -5 -10  101.96    7.46
  -2  -5  10  101.91   12.52
   2  -5 -10  113.54    7.78
  -2  -5   9    2.45    3.52
  -2  -5   9    6.50    4.80
  -2  -5   9   -1.38    6.27
   2  -5  -9    2.95    4.09
  -2  -5   9   -2.18    8.53
   2  -5  -9    5.24    3.22
  -2  -5   9   -0.44    2.92
  -2  -5   9    1.43    5.15
   2  -5  -9    3.91    1.97
  -2  -5   9    0.61    4.79
   2  -5  -9    2.67    1.45
   2  -5  -8  705.53   44.60
  -2  -5   8  518.86   39.27
  -2  -5   8  607.79   37.30
   2  -5  -8  687.66   39.74
   2  -5  -8  547.75   43.75
  -2  -5   8  740.59   43.26
  -2  -5   8  663.20   40.59
   2  -5  -8  683.87   32.25
   2  -5  -8  573.00   31.86
   2  -5  -7  411.57   29.70
  -2  -5   7  305.50   25.39
  -2  -5   7  345.54   23.40
   2  -5  -7  426.91   26.04
   2  -5  -7  267.11   27.66
  -2  -5   7  401.70   27.71
   2  -5  -7  334.44   18.69
  -2  -5   6  602.54   36.58
  -2  -5   6  608.31   43.21
   2  -5  -6  664.83   35.89
  -2  -5   6  412.32   38.22
  -2  -5   6  454.12   34.59
  -2  -5   6  650.37   37.70
   2  -5  -6  752.39   41.70
  -2  -5   5  737.43   44.13
   2  -5  -5  795.32   43.45
  -2  -5   5  645.39   48.77
  -2  -5   4   99.11   16.03
   2  -5  -4  109.61   10.10
  -2  -5   4   90.00   14.43
   2  -5  -4  115.96   12.80
   2  -5  -3  486.59   29.33
  -2  -5   3  571.91   37.20
  -2  -5   3  504.10   38.42
   2  -5  -3  588.97   31.09
   2  -5  -3  659.75   35.40
   2  -5  -2  864.82   44.03
  -2  -5   2  921.52   50.09
  -2  -5   2  767.25   51.97
   2  -5  -2  844.78   43.38
  -2  -5   2  759.66   44.53
   2  -5  -2  890.64   46.37
   2  -5  -1  843.63   41.04
  -2  -5   1  725.52   43.87
   2  -5  -1  715.92   38.07
   2  -5  -1  775.94   40.33
  -2  -5   1  703.04   40.49
   2  -5  -1  822.66   43.78
   2  -5  -1  722.60   39.77
  -2  -5   0 1317.87   74.50
  -2  -5   0 1302.55   70.02
   2  -5   0 1316.66   68.32
  -2  -5   0 1400.44   69.43
   2  -5   0 1416.55   70.26
   2  -5   0 1235.12   66.27
  -2  -5  -1 1161.18   55.14
   2  -5   1 1393.77   58.45
  -2  -5  -1 1098.60   60.46
   2  -5   1  908.75   55.36
  -2  -5  -1 1172.96   57.17
   2  -5   1 1150.75   56.75
   2  -5   1  933.50   51.90
   2  -5   2 2232.97   88.82
  -2  -5  -2 1735.78   84.47
   2  -5   2 1795.67   86.45
   2  -5   2 1650.28   89.37
  -2  -5  -2 1678.96   88.69
   2  -5   2 2088.35   90.28
  -2  -5  -2 1987.81   88.32
   2  -5   3  850.00   56.28
   2  -5   3  897.46   51.94
  -2  -5  -3 1069.02   54.21
  -2  -5  -3  865.18   52.65
   2  -5   3 1102.29   56.59
   2  -5   4  599.38   49.33
   2  -5   4  925.95   52.27
  -2  -5  -4  865.19   47.30
   2  -5   4  687.50   45.32
  -2  -5  -4  740.48   44.42
   2  -5   4  853.09   50.15
  -2  -5  -5 1131.80   62.65
   2  -5   5 1203.75   72.32
  -2  -5  -5 1139.93   64.01
  -2  -5  -6  325.09   15.23
   2  -5   6  185.33   17.70
   2  -5   6  237.96   18.06
   2  -5   6  274.21   31.79
  -2  -5  -6  375.08   26.15
  -2  -5  -6  269.43   18.59
  -2  -5  -6  278.07   19.33
  -2  -5  -6  255.56   20.25
   2  -5   6  227.54   27.05
   2  -5   7  219.88   25.37
  -2  -5  -7  354.46   27.74
  -2  -5  -7  265.68   20.23
  -2  -5  -7  261.94   22.85
   2  -5   7  184.79   29.58
   2  -5   7  189.63   20.24
  -2  -5  -7  260.14   15.09
  -2  -5  -7  366.19   17.42
  -2  -5  -7  191.49   15.21
   2  -5   7  234.63   20.96
   2  -5   7  152.12   29.76
   2  -5   7  244.17   34.64
   2  -5   8  137.44   28.80
  -2  -5  -8  257.88   14.03
  -2  -5  -8  202.88   12.27
  -2  -5  -8  257.61   24.94
  -2  -5  -8  216.00   17.70
  -2  -5  -8  167.32   12.28
  -2  -5  -8  176.59   19.37
   2  -5   8  116.75   26.69
  -2  -5  -8  227.18   13.79
  -2  -5  -8  109.30   11.47
   2  -5   8  160.20   18.55
  -2  -5  -9   67.68    6.19
   2  -5   9   70.63   13.79
  -2  -5  -9   81.46   13.96
  -2  -5  -9   54.20    8.96
  -2  -5  -9   54.62    6.32
  -2  -5  -9   62.74   11.24
  -2  -5  -9   77.70    7.27
  -2  -5  -9   84.92    7.73
   2  -5   9   53.44   19.45
   2  -5   9   60.66   20.79
   2  -5  10  368.21   30.37
  -2  -5 -10  310.42   19.03
  -2  -5 -10  325.33   19.89
  -2  -5 -10  431.46   21.16
   2  -5  10  356.52   26.11
  -2  -5 -10  281.13   18.35
  -2  -5 -10  395.55   19.84
   2  -5  11   32.97   10.06
  -2  -5 -11   41.72    5.00
  -2  -5 -11   40.36    4.20
  -2  -5 -11   44.88    4.62
  -2  -5 -11   37.43    4.25
   2  -5  12  259.14   19.32
  -2  -5 -12  262.42   13.98
  -2  -5 -12  233.13   13.30
  -2  -5 -12  251.71   14.56
  -2  -5 -13   19.05    2.47
   2  -5  13   21.22    4.64
  -2  -5 -13   16.60    2.42
   2  -5  13   18.08    5.07
   2  -4 -14   48.42    3.93
   2  -4 -14   58.08    4.01
  -2  -4  14   52.98    6.25
   2  -4 -13   22.43    3.28
  -2  -4  13   32.25    6.54
  -2  -4  13   27.14    5.46
  -2  -4  13   26.21    6.06
   2  -4 -13   27.28    2.91
   2  -4 -12   19.23    3.52
   2  -4 -12   23.06    3.16
  -2  -4  12   25.05    6.34
   2  -4 -12   22.40    2.82
   2  -4 -12   27.21    3.26
  -2  -4  12   13.21    6.46
  -2  -4  11   65.23   11.77
  -2  -4  11   77.09    9.95
   2  -4 -11   87.38    6.73
   2  -4 -11   61.12    7.05
  -2  -4  11   89.91   11.90
   2  -4 -11   83.41    6.44
   2  -4 -10   30.93    3.88
  -2  -4  10   25.49    6.16
   2  -4 -10   26.81    3.47
   2  -4 -10   30.46    3.84
  -2  -4  10   25.37    6.71
  -2  -4  10   16.68    7.68
  -2  -4   9   85.60   10.35
  -2  -4   9   65.29   11.87
  -2  -4   9   91.98   10.89
   2  -4  -9   92.81    7.10
   2  -4  -9   84.07   11.03
  -2  -4   9   95.36   22.25
   2  -4  -9   77.66   14.75
   2  -4  -9   89.47    6.70
  -2  -4   9   80.53   11.26
   2  -4  -9   86.71    6.76
   2  -4  -9   83.31   12.88
  -2  -4   8    6.09    4.12
  -2  -4   8    3.75    5.55
  -2  -4   8    5.89    3.57
   2  -4  -8    8.30    3.54
  -2  -4   8    8.00    9.19
   2  -4  -8    7.13    5.48
  -2  -4   8   11.55    5.63
   2  -4  -8    9.54    2.20
  -2  -4   8    5.04    4.60
   2  -4  -8    7.89    1.83
  -2  -4   7    4.40    4.90
  -2  -4   7   13.22    4.03
  -2  -4   7    7.28    4.22
   2  -4  -7    7.39    1.83
   2  -4  -7   13.60    2.14
  -2  -4   7    7.98    5.37
   2  -4  -7   14.29    4.11
   2  -4  -7   17.56    6.79
   2  -4  -6  236.07   19.26
  -2  -4   6  196.63   16.66
   2  -4  -6  214.01   15.60
  -2  -4   6  126.53   16.78
  -2  -4   6  138.38   15.02
   2  -4  -5   13.19    3.40
  -2  -4   5    6.39    9.45
  -2  -4   5    1.96    4.18
   2  -4  -5   20.16    5.50
   2  -4  -4  255.53   16.62
   2  -4  -4  280.43   20.22
  -2  -4   3  235.84   20.59
   2  -4  -3  217.59   14.89
  -2  -4   3  218.55   20.60
   2  -4  -3  272.60   18.57
  -2  -4   2  418.43   26.56
   2  -4  -2  380.78   21.10
  -2  -4   2  354.89   27.31
   2  -4  -2  317.20   20.91
   2  -4  -2  474.46   24.67
  -2  -4   1  636.57   36.73
   2  -4  -1  601.64   31.94
  -2  -4   1  556.37   38.31
  -2  -4   1  619.36   34.77
   2  -4  -1  689.04   34.40
   2  -4  -1  644.20   34.18
   2  -4  -1  722.03   37.50
   2  -4   0  213.87   12.71
   2  -4   0  254.72   16.49
  -2  -4   0  255.44   16.79
  -2  -4   0  261.26   16.29
   2  -4   0  278.46   16.75
   2  -4   0  279.50   17.68
   2  -4   0  273.53   15.34
  -2  -4  -1 1223.97   58.85
   2  -4   1 1096.59   58.40
  -2  -4  -1 1101.69   60.74
   2  -4   1 1301.43   58.71
  -2  -4  -1 1233.07   57.67
   2  -4   1 1050.61   54.81
   2  -4   1 1257.80   58.90
  -2  -4  -2  362.55   25.01
   2  -4   2  459.19   26.25
  -2  -4  -2  435.89   25.04
  -2  -4  -2  382.72   22.88
   2  -4   2  389.09   23.74
   2  -4   2  416.54   24.35
   2  -4   3  477.26   34.68
   2  -4   3  454.21   29.92
  -2  -4  -3  514.72   30.67
  -2  -4  -3  450.51   29.81
   2  -4   3  521.51   32.38
   2  -4   4  624.27   46.65
   2  -4   4  683.16   42.26
  -2  -4  -4  692.99   39.62
  -2  -4  -4  639.12   39.24
   2  -4   4  762.77   44.70
   2  -4   5  483.54   43.49
   2  -4   5  711.94   43.74
  -2  -4  -5  656.47   37.65
  -2  -4  -5  519.25   31.97
  -2  -4  -5  515.11   34.35
   2  -4   5  535.44   40.13
  -2  -4  -5  509.32   33.26
  -2  -4  -6 1714.35   68.91
  -2  -4  -6 1389.51   59.76
  -2  -4  -6 1418.94   63.85
  -2  -4  -6 1368.87   58.18
  -2  -4  -6  703.63   50.90
   2  -4   6 1066.52   58.17
  -2  -4  -6 1760.43   54.77
  -2  -4  -6 1288.25   51.88
   2  -4   6 1240.18   58.30
   2  -4   7    3.83    4.68
  -2  -4  -7    5.50    2.34
  -2  -4  -7    3.39    1.67
   2  -4   7   -2.17    5.76
   2  -4   7    1.21    7.45
  -2  -4  -7    5.74    4.40
  -2  -4  -7    4.07    2.73
  -2  -4  -7    6.55    2.97
  -2  -4  -7    2.27    3.63
  -2  -4  -7    1.69    2.09
  -2  -4  -7    0.94    1.87
   2  -4   7    7.77    5.23
   2  -4   7    6.99    5.13
   2  -4   8  154.52   29.59
   2  -4   8  174.94   32.94
  -2  -4  -8  209.45   12.72
   2  -4   8  162.84   19.49
  -2  -4  -8  275.21   14.63
   2  -4   8   42.48   14.81
  -2  -4  -8  238.71   23.98
  -2  -4  -8  185.56   16.57
  -2  -4  -8  251.67   23.17
  -2  -4  -8  192.16   13.39
  -2  -4  -8  254.06   14.41
  -2  -4  -8  180.27   13.08
   2  -4   8  205.39   19.34
   2  -4   8  179.52   19.51
   2  -4   9  115.65   25.18
   2  -4   9   96.25   26.71
  -2  -4  -9  138.89    9.83
   2  -4   9  105.11   14.94
   2  -4   9  110.94   16.81
  -2  -4  -9  145.50   10.05
   2  -4   9   77.21   15.30
  -2  -4  -9  152.32   19.02
  -2  -4  -9  146.17   18.59
  -2  -4  -9  119.99   13.21
  -2  -4  -9  138.76   10.87
  -2  -4  -9  173.07   11.39
  -2  -4  -9  169.14   11.22
   2  -4   9  125.46   14.14
  -2  -4  -9  127.26    9.91
   2  -4   9  125.30   16.49
  -2  -4 -10    3.54    2.48
   2  -4  10    3.21    6.77
  -2  -4 -10    4.25    2.00
   2  -4  10    7.41    5.89
  -2  -4 -10    5.66    2.43
   2  -4  10    3.82    3.78
  -2  -4 -10    5.66    2.61
  -2  -4 -10   15.76    3.34
  -2  -4 -10    7.27    3.03
   2  -4  11   18.92    8.36
  -2  -4 -11   22.52    3.67
   2  -4  11   21.19    7.34
  -2  -4 -11   23.20    3.37
  -2  -4 -11   23.22    3.96
  -2  -4 -11   22.55    3.94
  -2  -4 -11   20.47    3.37
  -2  -4 -11   17.04    2.90
   2  -4  12   23.54    7.01
  -2  -4 -12   27.81    3.67
  -2  -4 -12   22.20    3.19
   2  -4  12   27.33    6.43
  -2  -4 -12   20.00    2.72
   2  -4  12   26.51    6.79
   2  -4  13   -1.53    3.54
   2  -4  13    1.07    2.57
   2  -4  13   -0.62    2.20
  -2  -4 -13    0.14    0.99
  -2  -4 -14  137.16    8.00
   2  -3 -14   30.13    3.23
  -2  -3  14   40.69    6.08
   2  -3 -14   32.06    2.95
  -2  -3  14   27.97    4.88
   2  -3 -13  158.03   10.68
   2  -3 -13  154.51    9.42
  -2  -3  13  144.14   13.93
  -2  -3  13  158.66   13.55
   2  -3 -12  343.59   20.83
  -2  -3  12  369.79   25.57
   2  -3 -12  342.05   18.66
  -2  -3  12  346.48   26.10
   2  -3 -12  368.12   19.30
   2  -3 -11  143.34    9.49
   2  -3 -11  124.37    9.07
  -2  -3  11  130.27   15.69
  -2  -3  11  119.35   13.02
   2  -3 -11  141.22    9.55
   2  -3 -11  121.08   10.75
   2  -3 -11  137.76    8.98
   2  -3 -11  143.73    9.33
   2  -3 -10  250.52   23.30
  -2  -3  10  235.88   22.29
   2  -3 -10  236.05   14.71
   2  -3 -10  265.84   15.24
  -2  -3  10  238.03   19.70
  -2  -3  10  238.83   19.38
   2  -3 -10  266.40   14.97
  -2  -3   9  370.13   29.33
   2  -3  -9  373.41   21.27
   2  -3  -9  420.60   21.94
  -2  -3   9  376.80   26.61
   2  -3  -9  436.65   38.30
  -2  -3   9  370.96   41.46
   2  -3  -9  402.75   31.00
  -2  -3   9  398.59   27.53
   2  -3  -9  414.56   21.55
   2  -3  -9  403.95   21.43
  -2  -3   8   14.97    6.44
  -2  -3   8    6.81    3.95
  -2  -3   8   13.76    4.38
  -2  -3   8   10.40    9.31
   2  -3  -8   13.17    7.61
   2  -3  -8   17.65    4.58
   2  -3  -8   10.83    1.99
   2  -3  -8   12.66    2.30
  -2  -3   8   13.10    5.11
   2  -3  -8    6.34    3.81
  -2  -3   7   92.22   12.46
  -2  -3   7  106.45   11.45
   2  -3  -7  143.85   12.72
  -2  -3   7  104.33   21.39
  -2  -3   7  120.98   11.62
  -2  -3   7  138.37   14.14
  -2  -3   7  130.80   12.82
   2  -3  -7  130.58    8.03
   2  -3  -7  120.40    7.92
  -2  -3   6  240.58   17.92
   2  -3  -6  270.46   17.32
  -2  -3   6  224.65   17.10
   2  -3  -5 3601.19  154.14
   2  -3  -5 3772.38  159.26
   2  -3  -4  525.59   28.19
   2  -3  -4  584.54   32.10
  -2  -3   3  889.55   49.17
   2  -3  -3  878.51   44.76
   2  -3  -2  137.10    9.30
  -2  -3   2  114.11   12.72
  -2  -3   1  306.85   23.13
  -2  -3   1  354.49   21.13
   2  -3  -1  344.95   18.28
   2  -3  -1  356.39   20.43
   2  -3  -1  387.02   22.69
  -2  -3   0 1359.12   61.22
   2  -3   0 1379.07   61.11
  -2  -3   0 1395.94   61.08
   2  -3   0 1289.49   59.41
   2  -3   0 1395.27   62.04
   2  -3   1 1397.35   68.54
  -2  -3  -1 1270.36   69.33
  -2  -3  -1 1483.95   68.48
  -2  -3  -1 1449.07   67.73
   2  -3   1 1373.36   65.66
   2  -3   1 1537.38   68.96
   2  -3   2  394.01   23.34
  -2  -3  -2  321.78   20.26
   2  -3   2  363.86   23.87
  -2  -3  -2  347.11   23.12
  -2  -3  -2  381.78   22.92
   2  -3   3  482.88   33.43
   2  -3   3  472.41   29.71
  -2  -3  -3  482.16   28.31
  -2  -3  -3  429.12   28.01
   2  -3   4  502.61   39.00
  -2  -3  -4  613.14   34.02
  -2  -3  -4  495.22   29.76
  -2  -3  -4  538.27   32.75
   2  -3   5  869.91   61.26
  -2  -3  -5  984.03   52.24
  -2  -3  -5  881.20   47.43
  -2  -3  -5  837.91   48.90
  -2  -3  -5  912.50   51.69
  -2  -3  -6  236.74   13.94
  -2  -3  -6  317.30   15.86
  -2  -3  -6  248.04   18.51
  -2  -3  -6  328.17   23.49
  -2  -3  -6  245.20   17.37
  -2  -3  -6  285.88   22.59
  -2  -3  -6  170.30   13.88
   2  -3   6  237.29   18.91
   2  -3   6  231.16   27.22
   2  -3   7  144.55   24.12
   2  -3   7   82.16   11.77
  -2  -3  -7  146.29    9.01
  -2  -3  -7  203.91   11.06
   2  -3   7   97.70   13.56
   2  -3   7   22.92   10.06
   2  -3   7  106.46   15.19
  -2  -3  -7  196.04   18.60
  -2  -3  -7  139.04   12.24
  -2  -3  -7  144.84   12.94
  -2  -3  -7  168.55   18.08
   2  -3   7  129.38   22.89
  -2  -3  -7  166.07   10.26
  -2  -3  -7   74.21    8.18
   2  -3   7  134.46   14.99
   2  -3   7  138.77   13.80
   2  -3   8  198.34   30.75
   2  -3   8  200.38   35.73
  -2  -3  -8  229.46   13.36
   2  -3   8  182.18   18.53
   2  -3   8  192.33   20.57
  -2  -3  -8  188.73   12.74
   2  -3   8   47.77   15.16
  -2  -3  -8  291.31   24.71
  -2  -3  -8  214.35   14.54
  -2  -3  -8  199.87   16.73
  -2  -3  -8  271.34   25.16
   2  -3   8  138.48   28.48
  -2  -3  -8  289.00   15.09
  -2  -3  -8  268.97   14.65
   2  -3   8  215.80   19.69
   2  -3   9  186.35   30.12
   2  -3   9  183.36   36.20
   2  -3   9  237.02   22.87
  -2  -3  -9  251.41   14.23
   2  -3   9  199.43   20.54
   2  -3   9  101.10   19.28
  -2  -3  -9  230.54   14.07
  -2  -3  -9  235.23   15.64
  -2  -3  -9  234.36   23.52
  -2  -3  -9  228.39   18.09
  -2  -3  -9  271.54   26.56
   2  -3   9  117.03   28.63
   2  -3   9  198.30   18.04
  -2  -3  -9  276.05   15.34
  -2  -3  -9  251.00   14.01
  -2  -3  -9  186.70   12.75
   2  -3   9  201.47   20.77
   2  -3  10   18.51    8.73
  -2  -3 -10   18.09    3.48
   2  -3  10   29.11    9.97
   2  -3  10   22.40    7.74
  -2  -3 -10   23.17    3.58
  -2  -3 -10   24.83    4.43
  -2  -3 -10   17.95    3.79
  -2  -3 -10   21.01    3.53
  -2  -3 -10   21.45    3.24
   2  -3  11   72.21   12.52
  -2  -3 -11   79.35    6.67
  -2  -3 -11   74.87    6.67
   2  -3  11   73.32   11.84
  -2  -3 -11   88.32    8.19
  -2  -3 -11   80.85    7.33
  -2  -3 -11   71.04    5.83
  -2  -3 -11   81.37    6.52
   2  -3  12   34.11    8.16
  -2  -3 -12   38.31    4.04
   2  -3  12   42.04    7.83
  -2  -3 -12   42.63    5.12
  -2  -3 -12   35.49    4.30
  -2  -3 -12   30.10    3.70
  -2  -3 -12   29.38    3.33
   2  -3  12   36.22    7.43
  -2  -3 -13  116.81    7.98
   2  -3  13  126.94   11.48
   2  -3  13  126.40   11.43
  -2  -3 -13  123.21    8.40
  -2  -3 -14   11.37    1.81
  -2  -3 -14   14.99    2.21
   2  -2 -14   34.60    3.71
   2  -2 -14   31.83    3.01
  -2  -2  14   25.38    4.96
   2  -2 -13   81.57    7.22
   2  -2 -13   85.65    6.20
  -2  -2  13  102.09   12.25
  -2  -2  13   70.72    9.83
  -2  -2  13   69.33    8.71
   2  -2 -12    4.65    2.43
  -2  -2  12    6.32    5.63
   2  -2 -12    2.54    1.35
   2  -2 -12    3.56    1.35
  -2  -2  12    4.07    3.99
  -2  -2  11  117.65   13.00
  -2  -2  11  130.37   14.34
   2  -2 -11  120.28    8.27
   2  -2 -11  137.60    8.95
  -2  -2  11  118.45   15.15
   2  -2 -11  119.94    8.80
   2  -2 -10  132.01   15.60
  -2  -2  10  129.55   15.84
   2  -2 -10  134.53    9.32
   2  -2 -10  126.16    9.21
  -2  -2  10  127.11   13.46
   2  -2 -10  142.82   21.60
  -2  -2  10  172.07   16.45
   2  -2 -10  143.13    9.31
   2  -2  -9   86.93   12.27
   2  -2  -9   79.08    6.47
  -2  -2   9   66.84   11.64
   2  -2  -9   97.40    7.00
  -2  -2   9   77.22   10.29
   2  -2  -9  104.77   18.05
  -2  -2   9   96.75   18.13
  -2  -2   9  105.66   12.81
  -2  -2   9   86.66   10.51
   2  -2  -9   87.12    6.60
   2  -2  -9   86.86    6.59
   2  -2  -8   94.86   12.42
  -2  -2   8   80.85   12.14
   2  -2  -8   89.53    6.72
  -2  -2   8  104.48   10.77
   2  -2  -8   94.76    6.99
  -2  -2   8   78.84   17.37
   2  -2  -8  106.86   17.56
  -2  -2   8  115.32   12.64
  -2  -2   8  109.11   11.48
   2  -2  -8   99.67    6.90
   2  -2  -8  100.66    6.92
  -2  -2   7  200.81   27.37
   2  -2  -7  233.13   16.70
  -2  -2   7  199.86   15.45
   2  -2  -7  193.64   18.07
   2  -2  -7  203.37   11.46
  -2  -2   7  180.03   15.67
   2  -2  -7  208.58   11.55
  -2  -2   7  148.62   15.98
  -2  -2   6   80.45   16.93
   2  -2  -6  103.58    9.86
   2  -2  -6  101.02   11.72
   2  -2  -5   32.77    4.99
  -2  -2   5   18.29    5.28
   2  -2  -4  597.34   30.01
   2  -2  -4  654.60   33.60
   2  -2  -3  266.29   15.35
   2  -2  -3  279.86   17.85
   2  -2  -2   46.45    4.24
   2  -2  -2   46.95    5.59
  -2  -2   1   29.26    4.70
  -2  -2   1   26.41    7.06
   2  -2  -1   40.06    3.23
  -2  -2   1   28.47    5.41
  -2  -2   1   34.83    4.73
   2  -2   0 1799.51   72.18
  -2  -2   0 1758.97   72.07
   2  -2   0 1718.98   72.31
   2  -2   0 1740.86   70.80
   2  -2   1  847.16   42.39
  -2  -2  -1  846.47   41.78
   2  -2   1  770.97   40.11
   2  -2   1  849.21   42.48
   2  -2   2   64.76    7.88
  -2  -2  -2   80.57    6.59
   2  -2   2   53.93    7.91
  -2  -2  -2   59.20    7.49
   2  -2   3 2477.48  120.89
   2  -2   3 2340.56  116.92
  -2  -2  -3 2292.21  113.80
  -2  -2  -3 2299.55  114.21
   2  -2   3 2270.46  115.35
   2  -2   4 1618.33   88.85
  -2  -2  -4 1745.93   80.97
  -2  -2  -4 1448.81   76.65
  -2  -2  -4 1622.82   81.26
  -2  -2  -4 1451.01   79.04
   2  -2   4 1727.51   84.46
   2  -2   5  295.85   30.77
   2  -2   5  324.15   26.74
  -2  -2  -5  340.84   22.87
  -2  -2  -5  276.34   18.72
  -2  -2  -5  310.12   20.96
  -2  -2  -5  319.66   23.48
   2  -2   5  295.12   26.76
   2  -2   6  546.57   41.00
  -2  -2  -6  590.98   35.77
  -2  -2  -6  513.64   30.53
  -2  -2  -6  505.19   32.13
  -2  -2  -6  617.22   38.06
   2  -2   6  512.87   42.06
   2  -2   7  293.95   26.32
  -2  -2  -7  451.19   22.53
   2  -2   7  392.03   29.19
  -2  -2  -7  591.12   24.71
  -2  -2  -7  535.40   32.88
  -2  -2  -7  412.07   25.55
  -2  -2  -7  440.18   27.47
  -2  -2  -7  554.90   35.88
   2  -2   7  402.82   40.47
  -2  -2  -7  520.77   24.04
   2  -2   7  440.55   28.35
   2  -2   7  449.49   30.64
   2  -2   7  441.99   39.70
   2  -2   8  110.69   26.53
   2  -2   8  133.07   24.93
  -2  -2  -8  151.58    9.65
   2  -2   8  104.21   15.33
   2  -2   8  103.57   13.82
   2  -2   8  144.98   16.63
  -2  -2  -8  154.35    9.54
   2  -2   8   24.96   11.55
  -2  -2  -8  182.18   18.54
  -2  -2  -8  158.21   11.32
  -2  -2  -8  140.45   12.44
  -2  -2  -8  161.79   19.54
   2  -2   8  100.08   23.56
  -2  -2  -8  184.47   10.94
  -2  -2  -8  172.14   10.52
  -2  -2  -8   92.39    7.94
   2  -2   8  142.47   15.54
  -2  -2  -8  134.87    9.12
   2  -2   9   23.07   15.46
   2  -2   9   53.23   21.31
  -2  -2  -9   30.95    4.14
   2  -2   9   19.07    9.65
   2  -2   9   36.25    9.47
  -2  -2  -9   34.57    4.32
   2  -2   9   32.91    8.21
  -2  -2  -9   43.26    5.95
  -2  -2  -9   36.08    8.38
  -2  -2  -9   31.79    5.92
  -2  -2  -9   34.19    9.83
  -2  -2  -9   37.66    4.79
  -2  -2  -9   36.25    3.91
  -2  -2  -9   37.48    4.40
   2  -2   9   20.54    8.20
   2  -2  10  147.01   25.62
   2  -2  10  206.27   36.83
  -2  -2 -10  178.74   12.64
   2  -2  10  207.71   19.85
   2  -2  10  128.63   19.76
  -2  -2 -10  234.61   15.31
  -2  -2 -10  186.26   12.40
   2  -2  10  176.17   20.13
  -2  -2 -10  215.90   13.52
  -2  -2 -10  204.97   12.29
  -2  -2 -10  201.69   11.72
   2  -2  11  212.99   21.24
   2  -2  11  182.19   17.84
  -2  -2 -11  219.20   14.34
   2  -2  11  143.44   17.38
  -2  -2 -11  176.69   11.68
  -2  -2 -11  196.95   12.71
  -2  -2 -11  190.15   11.53
  -2  -2 -11  167.66   10.79
   2  -2  12   75.39   10.08
  -2  -2 -12   82.79    7.58
  -2  -2 -12   74.37    6.67
   2  -2  12   89.23   11.39
   2  -2  12   96.71   12.32
  -2  -2 -12   69.25    6.03
   2  -2  13  113.89   10.56
  -2  -2 -13   98.64    7.22
  -2  -2 -13  107.96    7.78
   2  -2  13  107.26   10.79
  -2  -2 -14   20.75    2.56
   2  -1 -15   37.54    3.02
  -2  -1  14   85.56    9.59
   2  -1 -14   76.68    5.49
   2  -1 -14   88.75    6.56
   2  -1 -13   30.04    3.57
   2  -1 -13   32.18    4.62
  -2  -1  13   44.37    8.44
   2  -1 -13   36.10    3.70
   2  -1 -12   74.90    7.82
   2  -1 -12   79.92    6.34
  -2  -1  12   83.75   11.61
   2  -1 -12   73.23    5.93
  -2  -1  12   70.22    9.65
   2  -1 -11   51.35    4.96
  -2  -1  11   50.50    8.52
   2  -1 -11   44.45    4.29
  -2  -1  11   49.98    8.73
   2  -1 -11   47.69    4.70
  -2  -1  11   51.94   10.13
  -2  -1  10   68.25   11.70
   2  -1 -10   72.39    6.36
   2  -1 -10   82.88    6.41
  -2  -1  10   71.41    9.89
   2  -1 -10   91.64   17.45
   2  -1 -10   74.70    5.94
  -2  -1  10   84.96   11.23
   2  -1 -10   73.23   10.96
   2  -1  -9  289.56   23.67
   2  -1  -9  278.87   16.40
  -2  -1   9  254.44   22.63
  -2  -1   9  284.76   21.23
   2  -1  -9  306.04   32.31
  -2  -1   9  344.69   24.05
   2  -1  -9  296.97   16.28
   2  -1  -8   39.49    7.63
  -2  -1   8   34.44    7.41
   2  -1  -8   40.19    3.99
  -2  -1   8   34.80    6.27
   2  -1  -8   38.62    3.98
   2  -1  -8   40.95   11.25
  -2  -1   8   38.70   11.13
  -2  -1   8   48.04    7.94
  -2  -1   8   43.63    6.81
   2  -1  -8   39.82    3.86
   2  -1  -8   39.81    3.88
   2  -1  -7  180.78   16.52
  -2  -1   7  159.34   15.36
   2  -1  -7  179.46   10.60
  -2  -1   7  186.64   14.34
  -2  -1   7  209.91   16.15
  -2  -1   7  167.42   13.97
   2  -1  -7  170.76   10.31
   2  -1  -7  184.14   10.43
  -2  -1   7  147.09   21.68
   2  -1  -6  272.94   17.95
   2  -1  -6  261.05   19.74
  -2  -1   5  118.58   10.25
   2  -1  -5  201.00   12.48
  -2  -1   5  154.94   19.73
  -2  -1   5  110.23   10.25
   2  -1  -5  176.45   13.80
  -2  -1   4   78.47    6.73
  -2  -1   4   99.01   14.59
  -2  -1   4   83.24    8.37
   2  -1  -3  164.30   10.30
   2  -1  -3  158.33   12.38
   2  -1  -3  151.94   11.64
  -2  -1   2   50.12    8.87
  -2  -1   2   54.76    6.62
   2  -1  -2   78.73    6.98
   2  -1  -2   70.13    7.02
  -2  -1   1  169.22   11.22
  -2  -1   1  108.70   12.09
  -2  -1   1  116.69   10.34
   2  -1  -1  148.80   10.26
  -2  -1   0 1365.13   65.43
   2  -1   0 1406.64   65.44
  -2  -1   0 1158.35   66.38
  -2  -1   0 1183.17   65.17
   2  -1   0 1391.90   64.62
  -2  -1  -1  849.82   44.75
  -2  -1  -1  865.44   44.97
   2  -1   1  853.30   45.21
  -2  -1  -1  839.29   44.15
   2  -1   1  902.24   45.84
   2  -1   1  878.95   44.15
   2  -1   2 1528.35   80.35
   2  -1   2 1567.35   78.87
  -2  -1  -2 1560.62   78.13
   2  -1   2 1740.37   81.51
  -2  -1  -3  944.30   48.49
   2  -1   3 1023.66   53.83
  -2  -1  -3  803.92   45.42
  -2  -1  -3 1043.30   50.55
   2  -1   3 1011.44   50.77
  -2  -1  -3  884.12   48.58
   2  -1   3 1098.42   56.32
  -2  -1  -4  845.56   45.06
  -2  -1  -4  777.14   41.72
  -2  -1  -4  842.36   44.88
  -2  -1  -4  888.11   47.18
   2  -1   4  855.52   48.87
   2  -1   4  837.89   53.24
  -2  -1  -5 2068.07  103.68
  -2  -1  -5 1966.50   99.75
  -2  -1  -5 2086.52  102.94
  -2  -1  -5 2219.09  107.17
   2  -1   5 2158.21  110.90
   2  -1   5 2166.61  117.09
  -2  -1  -6  669.36   37.03
  -2  -1  -6  578.19   32.14
  -2  -1  -6  692.06   40.75
  -2  -1  -6  615.42   34.96
   2  -1   6  598.04   45.28
   2  -1   6  592.92   49.87
   2  -1   6  655.44   42.87
   2  -1   7   30.93   12.83
   2  -1   7   16.68    6.38
   2  -1   7   19.14    5.52
  -2  -1  -7   25.68    3.31
   2  -1   7   10.31    7.69
  -2  -1  -7   28.04    3.32
  -2  -1  -7   20.28    5.41
  -2  -1  -7   26.00    4.57
  -2  -1  -7   25.03    5.28
  -2  -1  -7   32.06    8.28
   2  -1   7   41.38   13.68
  -2  -1  -7   31.69    3.93
   2  -1   7   12.65    4.99
  -2  -1  -7   30.65    3.44
   2  -1   7    9.97    5.25
  -2  -1  -8  336.76   17.29
   2  -1   8  292.57   24.54
   2  -1   8   91.55   20.96
   2  -1   8  286.45   23.63
   2  -1   8  290.38   25.22
  -2  -1  -8  308.96   17.53
  -2  -1  -8  332.13   25.46
  -2  -1  -8  310.18   19.29
  -2  -1  -8  307.17   20.17
  -2  -1  -8  278.96   22.10
  -2  -1  -8  407.20   31.78
   2  -1   8  167.05   31.56
  -2  -1  -8  337.94   17.04
  -2  -1  -8  312.84   16.38
   2  -1   8  309.33   23.89
   2  -1   8  330.64   35.01
   2  -1   9   87.25   20.09
   2  -1   9   82.23   25.19
   2  -1   9   80.44   12.99
  -2  -1  -9   92.99    7.04
   2  -1   9   84.51   12.27
  -2  -1  -9   86.54    7.28
  -2  -1  -9   84.10    8.65
  -2  -1  -9   91.45   15.77
  -2  -1  -9  105.24    7.99
  -2  -1  -9   81.67    6.11
  -2  -1  -9   85.83    6.58
   2  -1  10  503.04   61.57
   2  -1  10  426.96   48.13
   2  -1  10  495.28   43.11
   2  -1  10  729.09   42.61
  -2  -1 -10  614.84   34.00
  -2  -1 -10  762.49   37.22
  -2  -1 -10  807.11   52.62
   2  -1  10  606.55   41.69
  -2  -1 -10  685.04   33.77
  -2  -1 -10  703.94   34.79
  -2  -1 -10  663.05   33.19
  -2  -1 -10  606.80   32.36
   2  -1  11  393.58   27.51
   2  -1  11  404.95   31.43
  -2  -1 -11  459.30   24.15
   2  -1  11  296.28   26.23
  -2  -1 -11  387.67   21.00
  -2  -1 -11  406.82   22.00
  -2  -1 -11  373.37   20.39
  -2  -1 -11  337.27   19.58
   2  -1  12  227.30   18.22
   2  -1  12  248.50   21.39
  -2  -1 -12  203.14   13.40
  -2  -1 -12  266.06   15.84
  -2  -1 -12  221.53   14.25
   2  -1  12  230.74   19.71
   2  -1  13  304.14   20.25
  -2  -1 -13  296.93   16.84
   2  -1  13  303.21   21.72
  -2  -1 -13  318.95   17.62
   2  -1  13  338.48   21.83
  -2  -1 -13  293.54   17.49
   2  -1  14  157.11   11.50
  -2  -1 -14  153.92    9.47
   2   0 -15   17.47    1.99
   2   0 -14   16.49    2.78
  -2   0  14   22.12    4.52
  -2   0  14   20.88    5.03
   2   0 -14   16.14    2.15
   2   0 -13   32.11    3.77
   2   0 -13   40.98    5.10
  -2   0  13   38.98    8.11
   2   0 -13   38.18    3.81
  -2   0  13   32.89    6.66
   2   0 -12   -0.88    2.14
  -2   0  12   -4.92    6.31
   2   0 -12    2.96    1.53
   2   0 -12    0.42    1.01
  -2   0  12   -0.47    2.81
   2   0 -11   50.34    4.85
   2   0 -11   40.41    4.01
  -2   0  11   43.44    7.79
   2   0 -11   45.93    4.49
   2   0 -10   18.90    9.37
  -2   0  10   21.22    5.94
   2   0 -10   15.01    2.73
  -2   0  10   18.70    5.84
   2   0 -10   14.68    2.38
   2   0 -10   15.89    2.86
   2   0 -10   16.32    2.69
  -2   0  10   24.20    7.22
  -2   0   9  145.02   15.01
   2   0  -9  127.65    8.96
   2   0  -9  130.80    8.72
  -2   0   9  132.78   12.93
   2   0  -9  128.62   20.89
   2   0  -9  123.99    8.33
  -2   0   9  137.73   13.78
   2   0  -9  129.78   14.10
   2   0  -8   47.12    7.95
   2   0  -8   53.03    4.52
  -2   0   8   45.72    8.42
   2   0  -8   46.95    4.48
  -2   0   8   48.01    7.26
  -2   0   8   45.18   10.73
   2   0  -8   58.29   13.40
   2   0  -8   49.42    4.21
  -2   0   8   59.15    8.47
   2   0  -8   46.11    4.31
   2   0  -7   94.77   11.05
   2   0  -7  101.99    6.89
  -2   0   7   96.95    9.74
  -2   0   7   83.16   10.37
  -2   0   7  109.05   16.40
  -2   0   7  118.29   11.25
   2   0  -7   99.97    6.67
  -2   0   6  161.33   14.72
   2   0  -6  223.34   16.47
  -2   0   6  198.25   21.97
  -2   0   5   89.44    9.05
   2   0  -5  112.53   10.52
  -2   0   5  110.89   15.22
  -2   0   4   90.01    8.13
   2   0  -4  118.02    9.79
   2   0  -4  115.63    9.90
  -2   0   4  101.54   13.79
  -2   0   4   90.16    6.48
  -2   0   3   15.17    2.66
  -2   0   3   18.00    5.85
  -2   0   3   14.95    2.76
   2   0  -3   24.73    4.00
   2   0  -2  428.24   23.40
   2   0  -2  483.34   24.28
  -2   0   1  238.66   17.85
  -2   0   1  211.83   14.89
   2   0  -1  290.04   16.03
   2   0  -1  264.45   15.70
  -2   0   0  567.56   32.89
   2   0   0  616.05   31.96
  -2   0   0  594.62   31.13
   2   0   0  578.80   31.42
  -2   0  -1   11.49    2.46
   2   0   1    8.10    2.89
   2   0   2  122.53   11.95
   2   0   2  120.75   10.92
   2   0   2   94.83    9.13
  -2   0  -2  115.22    8.68
  -2   0  -2  105.87    9.20
  -2   0  -3   85.18    6.49
  -2   0  -3  123.92   10.85
   2   0   3  106.34   10.87
  -2   0  -3  109.64    9.40
  -2   0  -3  115.16    8.93
   2   0   3  130.45   14.54
  -2   0  -4  199.85   14.22
  -2   0  -4  191.88   11.93
  -2   0  -4  210.70   14.92
  -2   0  -4  207.10   16.42
   2   0   4  194.97   18.22
   2   0   4  227.46   22.56
  -2   0  -5  202.15   15.07
  -2   0  -5  180.84   12.37
  -2   0  -5  217.33   18.24
  -2   0  -5  222.14   15.68
   2   0   5  206.22   21.67
   2   0   5  210.44   24.92
   2   0   5  202.06   19.99
  -2   0  -6   28.56    5.62
  -2   0  -6   36.29    4.71
  -2   0  -6   42.93    6.58
  -2   0  -6   34.62    8.04
   2   0   6   33.86   11.65
   2   0   6   30.31   13.03
   2   0   6   35.49   12.13
   2   0   7   68.51   16.00
  -2   0  -7   66.54    5.21
   2   0   7   54.49    9.72
  -2   0  -7   69.07    5.58
   2   0   7   43.10    7.79
  -2   0  -7   66.98    9.11
  -2   0  -7   64.27    6.74
  -2   0  -7   79.61   12.67
  -2   0  -7   67.48    8.86
   2   0   7   54.94   15.61
   2   0   7   56.50    9.10
  -2   0  -7   68.50    5.06
   2   0   7   61.46    9.12
   2   0   8   56.96   15.71
   2   0   8   41.46    8.74
   2   0   8    6.54    8.41
  -2   0  -8   44.85    4.40
   2   0   8   32.58    9.04
   2   0   8   40.44    8.20
  -2   0  -8   45.96    4.77
  -2   0  -8   41.55    7.48
  -2   0  -8   43.42    5.78
  -2   0  -8   44.60    5.93
  -2   0  -8   71.20   12.92
   2   0   8   25.22    7.05
  -2   0  -8   43.50    4.17
  -2   0  -8   45.62    3.92
   2   0   9  570.57   63.57
   2   0   9  504.82   49.71
   2   0   9  633.83   41.05
  -2   0  -9  689.88   33.57
   2   0   9  700.84   41.64
  -2   0  -9  652.58   34.12
   2   0   9  313.25   39.73
  -2   0  -9  692.31   36.38
  -2   0  -9  923.09   53.97
  -2   0  -9  698.64   34.51
  -2   0  -9  616.76   32.26
  -2   0  -9  692.93   33.14
   2   0  10  237.03   39.99
   2   0  10  203.15   24.89
   2   0  10  344.14   23.91
  -2   0 -10  307.54   19.07
  -2   0 -10  317.74   30.87
   2   0  10  230.81   21.64
  -2   0 -10  281.57   16.21
  -2   0 -10  305.89   17.40
  -2   0 -10  276.44   15.81
  -2   0 -10  253.37   15.00
   2   0  11   34.94    7.35
  -2   0 -11   36.19    5.60
   2   0  11   28.85    7.12
   2   0  11   25.39    9.97
  -2   0 -11   29.93    3.89
  -2   0 -11   26.16    4.29
   2   0  11   29.42    8.58
   2   0  12  397.42   27.58
   2   0  12  520.02   33.43
  -2   0 -12  405.52   23.57
  -2   0 -12  510.79   26.21
  -2   0 -12  436.39   24.58
   2   0  12  484.46   31.12
  -2   0 -13    2.90    1.94
   2   0  13    5.29    3.57
   2   0  13    4.17    4.35
  -2   0 -13    3.63    1.89
  -2   0 -14   90.38    6.46
   2   0  14   88.79    8.26
  -2   1  14   81.21    7.79
   2   1 -14   68.51    5.15
   2   1 -13   30.91    3.67
   2   1 -13   35.59    3.65
  -2   1  13   20.29    4.56
  -2   1  13   35.98    6.50
   2   1 -12   64.39    6.14
  -2   1  12   65.42    8.77
   2   1 -12   71.11    5.97
  -2   1  12   72.44   10.43
  -2   1  11   34.11    6.89
   2   1 -11   25.54    3.03
   2   1 -11   29.47    3.66
  -2   1  11   40.43    9.70
  -2   1  11   33.86    8.07
   2   1 -11   30.15    3.50
   2   1 -10   82.19    6.46
  -2   1  10   95.47   11.18
   2   1 -10   73.34    5.76
  -2   1  10   66.97    8.72
   2   1 -10   71.84    5.98
   2   1  -9  235.59   20.80
   2   1  -9  266.86   14.99
  -2   1   9  264.38   19.55
   2   1  -9  247.26   14.60
   2   1  -9  247.07   14.23
  -2   1   9  294.60   21.15
  -2   1   9  268.03   18.74
  -2   1   8   37.61    6.31
   2   1  -8   38.36    4.12
   2   1  -8   46.13    4.18
  -2   1   8   62.18   11.21
  -2   1   8   47.40    7.39
   2   1  -8   42.31    3.86
  -2   1   8   39.41    6.08
  -2   1   7  134.71   11.58
   2   1  -7  140.63    8.60
  -2   1   7  115.46   12.18
   2   1  -7  132.66    8.68
  -2   1   7  111.51   12.99
   2   1  -7  129.34   12.84
  -2   1   7  156.47   12.87
   2   1  -7  137.79    8.37
  -2   1   6  188.58   19.48
   2   1  -6  163.95   12.81
   2   1  -6  179.24   14.38
  -2   1   6  146.58   14.10
  -2   1   5  150.84   16.40
   2   1  -5  141.03   11.67
   2   1  -5  118.50   10.22
  -2   1   5  126.87   11.73
  -2   1   4  158.85   15.53
   2   1  -4  127.53    9.99
  -2   1   4  129.36   11.00
  -2   1   3  123.01   12.65
  -2   1   3  102.47    6.11
   2   1  -3  104.58    8.27
   2   1  -3  122.89    9.66
  -2   1   3  129.03    9.53
  -2   1   2   73.19    5.55
   2   1  -2   75.53    6.42
  -2   1   2   61.66    6.05
  -2   1   1  206.36   14.68
  -2   1   1  188.88   11.52
   2   1  -1  187.84   12.25
   2   1  -1  156.22    9.76
  -2   1   0 1628.29   73.83
   2   1   0 1467.73   72.66
   2   1   0 1543.54   72.24
  -2   1  -1  799.96   35.91
   2   1   1  751.65   33.77
  -2   1  -1  780.00   34.31
   2   1   2 1341.94   59.59
  -2   1  -2 1377.60   58.46
  -2   1  -3  907.19   44.38
  -2   1  -3 1045.87   49.40
   2   1   3 1000.96   50.70
  -2   1  -3  900.16   46.81
  -2   1  -4  857.24   39.32
  -2   1  -4  883.94   43.95
   2   1   4  967.71   49.11
  -2   1  -4  767.63   41.34
   2   1   4  724.69   38.71
  -2   1  -5 2093.20   99.63
  -2   1  -5 1978.89   94.74
   2   1   5 2121.55  107.50
   2   1   5 2251.96  103.02
  -2   1  -6  565.34   34.39
  -2   1  -6  623.30   32.45
  -2   1  -6  612.46   36.55
   2   1   6  630.72   46.18
   2   1   7   13.95    9.84
  -2   1  -7    7.19    1.90
   2   1   7    7.80    3.98
   2   1   7    3.13    2.93
   2   1   7    5.07    7.12
  -2   1  -7    6.39    1.69
  -2   1  -7    7.50    2.81
  -2   1  -7    7.05    1.93
   2   1   7    4.98    4.41
  -2   1  -7    5.92    1.90
  -2   1  -7    6.71    1.64
   2   1   8  246.78   28.66
  -2   1  -8  268.69   14.35
  -2   1  -8  258.85   14.88
   2   1   8  288.67   20.82
  -2   1  -8  251.38   16.37
   2   1   8  227.25   20.95
  -2   1  -8  243.38   13.30
  -2   1  -8  269.38   13.97
  -2   1  -9  101.25    7.89
   2   1   9   96.60   11.73
  -2   1  -9  100.05    7.09
  -2   1  -9   89.04    6.43
   2   1   9   88.95   11.55
  -2   1  -9  103.67    7.37
  -2   1 -10  627.66   30.86
   2   1  10  685.18   37.80
   2   1  10  346.65   38.04
  -2   1 -10  710.56   48.56
  -2   1 -10  626.64   31.88
   2   1  10  445.60   37.64
   2   1  10  522.18   61.25
   2   1  11  331.70   23.81
  -2   1 -11  353.53   20.68
   2   1  11  349.42   26.51
   2   1  11  372.42   27.93
   2   1  11  317.86   28.65
  -2   1 -11  350.60   19.70
   2   1  12  216.44   17.41
  -2   1 -12  235.88   14.67
   2   1  12  280.35   23.17
  -2   1 -12  270.06   15.91
   2   1  12  293.08   21.53
  -2   1 -13  310.34   19.09
  -2   1 -13  332.98   19.04
   2   1  13  346.32   22.97
  -2   1 -14  161.02    9.96
  -2   1 -14  163.18    9.64
  -2   1 -14  179.84   10.26
   2   1  14  155.20   12.05
   2   2 -14   32.46    3.18
   2   2 -14   38.43    3.94
  -2   2  14   36.02    4.92
  -2   2  14   27.23    5.49
  -2   2  13   79.04    9.13
   2   2 -13   82.37    7.15
   2   2 -13   69.44    5.91
  -2   2  13   53.21    7.38
   2   2 -13   74.29    5.60
  -2   2  12    7.28    4.61
   2   2 -12    3.35    1.59
   2   2 -12    5.21    1.93
  -2   2  12    3.98    3.07
   2   2 -12    5.23    2.51
   2   2 -11   98.52    7.32
  -2   2  11  110.32   12.83
   2   2 -11  112.80    7.96
   2   2 -11  104.15    8.40
  -2   2  11  104.63   11.51
  -2   2  11  101.58   11.13
   2   2 -10  128.19    8.84
   2   2 -10  135.63   20.85
  -2   2  10  135.56   14.45
   2   2 -10  117.13    8.30
   2   2 -10  111.35    7.88
  -2   2  10  140.95   13.63
  -2   2  10  137.06   10.77
  -2   2  10  108.46   11.74
  -2   2  10  167.72   18.89
   2   2  -9   84.29    6.02
  -2   2   9   64.88    9.71
   2   2  -9   73.12    5.53
   2   2  -9   79.42   15.84
   2   2  -9   78.15    5.36
  -2   2   9   85.09    9.98
  -2   2   9   95.53   13.60
  -2   2   9   80.34    9.05
   2   2  -8   97.76   10.70
   2   2  -8   99.64    6.14
   2   2  -8   99.02    6.01
   2   2  -8  113.16   17.69
  -2   2   8   76.16   11.20
   2   2  -8   92.01    5.55
  -2   2   8  104.20   10.26
  -2   2   8   95.08    9.22
   2   2  -7  197.35   14.50
   2   2  -7  192.97    8.71
   2   2  -7  179.10    8.34
  -2   2   7  183.16   16.28
  -2   2   7  194.15   12.44
   2   2  -7  174.31    7.93
  -2   2   7  193.32   13.34
   2   2  -6  101.18   10.82
  -2   2   6  113.62   12.52
   2   2  -5   17.95    4.02
  -2   2   5   18.08    4.71
  -2   2   5   25.79    6.79
   2   2  -5   14.01    2.68
   2   2  -4  533.74   29.12
  -2   2   4  532.03   30.15
  -2   2   4  619.97   34.57
   2   2  -3  287.14   17.39
  -2   2   3  284.84   17.99
  -2   2   3  313.54   21.07
   2   2  -2   51.82    5.71
   2   2  -2   40.29    4.96
  -2   2   2   38.70    5.35
  -2   2   2   52.46    7.39
  -2   2   2   44.39    3.94
  -2   2   1   46.02    5.48
   2   2  -1   33.50    4.07
  -2   2   1   36.56    4.03
   2   2  -1   43.28    5.54
  -2   2   1   47.19    4.51
  -2   2   0 1669.16   74.09
  -2   2   0 1425.40   71.07
   2   2   0 1504.00   71.22
  -2   2   0 1248.15   70.70
   2   2   0 1734.71   74.38
  -2   2   0 1753.70   73.82
   2   2   0 1664.37   77.02
  -2   2  -1  577.40   30.55
  -2   2  -1  763.14   33.87
  -2   2  -1  505.28   28.92
  -2   2  -1  849.08   34.47
   2   2   1  769.70   34.51
   2   2   1  630.73   30.47
  -2   2  -2   50.22    5.56
   2   2   2   64.55    8.06
  -2   2  -2   62.77    5.26
   2   2   2   57.83    6.55
   2   2   3 2519.48  114.45
  -2   2  -3 2385.61  107.16
  -2   2  -3 2110.01  107.09
  -2   2  -3 1973.58  102.89
   2   2   3 2375.26  108.36
   2   2   4 1732.42   90.03
   2   2   4 1555.40   75.92
  -2   2  -4 1807.60   80.99
  -2   2  -4 1626.35   81.55
  -2   2  -4 1380.80   75.69
   2   2   4 2011.09   86.64
   2   2   5  334.41   24.41
   2   2   5  350.79   32.94
   2   2   5  309.38   18.81
  -2   2  -5  377.41   23.08
  -2   2  -5  365.38   24.82
   2   2   5  357.77   29.01
  -2   2  -5  291.52   18.50
  -2   2  -6  593.74   33.95
   2   2   6  475.92   33.51
   2   2   7  447.24   34.28
  -2   2  -7  406.06   21.24
   2   2   7  375.09   27.78
   2   2   7  361.96   25.44
  -2   2  -7  396.25   20.48
  -2   2  -7  449.65   32.04
  -2   2  -7  385.37   21.59
  -2   2  -7  404.25   21.60
   2   2   7  410.12   28.63
  -2   2  -7  416.03   21.52
  -2   2  -7  384.21   20.05
   2   2   8  109.10   15.60
   2   2   8  134.42   13.72
   2   2   8  160.03   14.11
  -2   2  -8  153.53    9.54
  -2   2  -8  160.07   11.48
  -2   2  -8  167.81   19.62
  -2   2  -8  140.66   10.27
  -2   2  -8  166.37   10.52
   2   2   8  183.91   31.78
  -2   2  -9   33.19    5.06
  -2   2  -9   43.39   10.55
   2   2   9   32.99    6.55
   2   2   9   28.87   16.04
   2   2   9    3.90    8.66
  -2   2  -9   31.12    3.78
   2   2  10  119.92   29.11
   2   2  10  170.73   14.78
  -2   2 -10  188.02   13.08
   2   2  10   80.26   16.64
  -2   2 -10  166.84   10.86
   2   2  10  124.16   16.78
   2   2  10  184.44   18.46
   2   2  11  166.55   14.34
   2   2  11  150.51   18.70
  -2   2 -11  162.11   11.25
  -2   2 -11  185.69   13.18
   2   2  11  149.97   16.93
  -2   2 -11  195.21   12.61
   2   2  11  193.96   18.16
   2   2  12   74.35   11.96
  -2   2 -12   66.09    6.86
  -2   2 -12   76.15    7.27
  -2   2 -12   70.12    6.72
   2   2  12   75.31   10.28
  -2   2 -13  118.21    9.02
  -2   2 -13  116.12    8.77
   2   2  13  128.05   11.86
  -2   2 -14   24.12    2.88
   2   2  14   26.95    4.89
  -2   2 -14   21.40    2.48
  -2   2 -14   27.11    3.06
   2   2  14   21.90    4.01
   2   3 -14   29.58    2.94
   2   3 -14   35.28    3.50
  -2   3  13  165.53   15.05
   2   3 -13  153.99    9.45
  -2   3  13  166.42   13.15
   2   3 -13  183.00   11.19
   2   3 -13  155.12   10.10
  -2   3  13  148.05   12.29
  -2   3  12  306.97   21.73
   2   3 -12  280.64   16.48
   2   3 -12  294.05   17.43
  -2   3  12  283.05   20.71
   2   3 -12  298.04   18.45
   2   3 -11  113.65   10.14
  -2   3  11  137.79   13.78
   2   3 -11  115.27    8.43
   2   3 -11  115.89    9.11
  -2   3  11  105.00   11.66
  -2   3  11  117.87   12.34
  -2   3  10  271.41   20.51
   2   3 -10  218.46   13.54
   2   3 -10  245.33   14.32
   2   3 -10  239.52   15.01
  -2   3  10  217.77   18.28
  -2   3  10  260.71   25.13
  -2   3  10  223.12   18.36
   2   3  -9  363.14   14.44
  -2   3   9  365.67   21.45
   2   3  -9  342.17   13.71
   2   3  -9  330.69   30.98
   2   3  -9  318.74   12.91
  -2   3   9  387.01   21.63
  -2   3   9  404.37   17.86
  -2   3   9  437.15   29.94
  -2   3   9  340.64   19.75
   2   3  -8   15.09    4.23
   2   3  -8   15.43    2.55
  -2   3   8   15.68    4.96
   2   3  -8   14.74    2.34
  -2   3   8    0.52    3.83
   2   3  -8    9.85    6.46
  -2   3   8   18.61    6.38
   2   3  -8   15.05    2.27
  -2   3   8   11.56    4.13
  -2   3   8   15.81    4.18
   2   3  -7  101.20   10.41
  -2   3   7  107.31   10.32
   2   3  -7  112.48    6.68
   2   3  -7  115.00    6.82
  -2   3   7  104.24   13.13
   2   3  -7  107.95    6.26
  -2   3   7  125.23   10.94
  -2   3   7  148.12   15.42
  -2   3   7  107.01    9.56
  -2   3   6  159.51   16.28
   2   3  -6  171.70   10.14
   2   3  -6  181.97   14.54
  -2   3   6  148.01   12.85
  -2   3   5 3193.59  159.97
   2   3  -5 3288.02  157.17
  -2   3   4  474.06   31.26
   2   3  -4  543.15   30.05
  -2   3   3  891.51   47.41
   2   3  -3  987.74   46.17
  -2   3   3  937.31   46.29
  -2   3   2  192.32   14.38
   2   3  -2  167.93   12.82
   2   3  -2  190.32   13.42
  -2   3   2  181.29   12.62
  -2   3   1  304.18   17.85
   2   3  -1  312.44   18.50
  -2   3   0 1155.54   60.37
   2   3   0 1321.67   61.50
   2   3   0 1085.81   60.03
  -2   3   0 1394.37   62.88
  -2   3   0 1288.11   61.48
   2   3   0 1460.52   63.18
  -2   3  -1 1299.19   57.67
  -2   3  -1 1442.83   59.41
   2   3   1 1291.02   58.48
  -2   3  -2  285.20   18.47
   2   3   2  301.73   20.63
   2   3   2  308.35   18.19
   2   3   3  552.50   34.70
  -2   3  -3  492.02   28.91
  -2   3  -3  578.87   30.32
   2   3   4  487.86   25.89
   2   3   4  534.69   37.21
  -2   3  -4  506.82   29.78
  -2   3  -4  430.60   23.25
   2   3   5  911.62   48.00
  -2   3  -5  911.87   52.52
   2   3   5  930.72   51.56
   2   3   5  999.46   63.87
  -2   3  -6  173.23   10.87
   2   3   6  131.83   13.68
  -2   3  -6  191.75   17.84
  -2   3  -6  179.60   11.32
   2   3   6  170.90   16.42
  -2   3  -6  189.75   11.11
   2   3   6  141.39   17.73
  -2   3  -7  139.08    9.21
  -2   3  -7  167.97   17.96
  -2   3  -7  146.51   10.50
  -2   3  -7  139.85   10.18
   2   3   7  127.79   15.03
  -2   3  -7  157.93   10.13
   2   3   7  139.78   14.06
   2   3   7  129.73   15.25
   2   3   8  158.53   15.99
   2   3   8  182.37   19.28
  -2   3  -8  192.99   11.46
  -2   3  -8  177.03   12.73
  -2   3  -8  208.66   21.58
  -2   3  -8  200.00   13.01
  -2   3  -8  184.88   12.55
  -2   3  -8  205.07   12.53
   2   3   8  188.87   33.72
   2   3   9  179.67   34.34
   2   3   9  179.43   16.81
  -2   3  -9  211.27   12.32
   2   3   9   57.21   16.66
  -2   3  -9  213.58   14.11
  -2   3  -9  221.44   23.32
  -2   3  -9  195.16   13.27
  -2   3  -9  228.75   13.49
   2   3   9   79.75   16.59
   2   3   9  279.99   21.41
  -2   3 -10   23.60    3.39
   2   3  10   11.89    8.74
  -2   3 -10   18.74    3.95
   2   3  10   20.41    8.93
   2   3  10   18.10    5.38
   2   3  10   24.95    5.15
  -2   3 -11   68.95    7.17
  -2   3 -11   68.99    7.07
   2   3  11   46.69   10.12
   2   3  11   42.24   12.09
   2   3  12   32.81    8.86
  -2   3 -12   39.71    4.93
  -2   3 -12   37.21    5.08
   2   3  12   36.81    7.51
  -2   3 -12   46.61    5.17
   2   3  12   40.20    7.51
  -2   3 -13  119.71    9.20
  -2   3 -13  129.39    9.39
  -2   3 -13  118.00    8.33
  -2   3 -13  139.36    9.30
   2   3  13  130.74   11.81
  -2   3 -14   13.82    2.11
  -2   3 -14   15.96    2.29
   2   3  14   10.11    3.03
  -2   4  14   10.55    3.45
  -2   4  13   30.31    4.98
   2   4 -13   19.35    3.17
   2   4 -13   19.40    2.82
  -2   4  13   19.07    4.49
  -2   4  13   21.88    5.72
  -2   4  12   28.19    7.01
   2   4 -12   18.11    2.72
  -2   4  12   24.41    5.51
   2   4 -12   19.16    3.58
   2   4 -12   21.61    3.33
  -2   4  12   19.56    5.48
  -2   4  12   27.24    5.58
  -2   4  11   70.19    9.41
   2   4 -11   61.02    5.64
  -2   4  11   82.36   11.95
   2   4 -11   71.63    6.58
  -2   4  11   67.05    9.25
   2   4 -11   62.15    7.08
  -2   4  10   21.08    5.99
  -2   4  10   30.48    7.83
   2   4 -10   16.19    2.81
   2   4 -10   15.81    3.16
   2   4 -10   18.29    3.35
  -2   4  10   18.02    4.98
  -2   4  10   15.69    5.05
   2   4  -9   85.23   15.47
   2   4  -9   69.45    6.07
  -2   4   9   77.37   11.36
   2   4  -9   65.77    5.72
  -2   4   9   71.91    9.63
   2   4  -9   77.70    6.94
   2   4  -9   73.18    6.87
  -2   4   9   63.61    9.07
  -2   4   9   95.79   14.69
  -2   4   9   64.31    9.00
   2   4  -8   10.67    6.27
  -2   4   8    4.00    3.97
   2   4  -8    5.43    2.64
   2   4  -8    8.45    2.01
  -2   4   8    4.36    4.07
  -2   4   8    9.41    5.53
   2   4  -8    7.39    1.88
  -2   4   8    6.91    4.64
   2   4  -8    8.39    2.33
  -2   4   8    4.59    3.67
   2   4  -8    8.58    2.24
  -2   4   8    5.50    3.43
  -2   4   8    7.90    2.99
   2   4  -7    5.78    5.01
   2   4  -7    9.98    2.06
   2   4  -7   10.23    2.59
  -2   4   7    6.43    4.02
  -2   4   7    8.42    3.77
  -2   4   7    6.47    4.38
   2   4  -7   10.98    2.05
  -2   4   7   13.90    5.36
   2   4  -7    8.30    2.12
  -2   4   7   14.43    4.33
   2   4  -7    8.24    2.18
  -2   4   7    8.19    3.49
  -2   4   7   10.46    5.12
  -2   4   7   16.04    3.44
   2   4  -6  182.61   14.20
   2   4  -6  186.04    9.98
  -2   4   6  192.55   14.59
  -2   4   6  169.61   12.81
   2   4  -6  189.46   10.60
  -2   4   6  191.35   13.67
  -2   4   6  174.82   17.47
  -2   4   6  192.22   13.24
  -2   4   5   20.91    5.84
   2   4  -5   29.31    5.14
  -2   4   5   22.20    5.86
  -2   4   4  195.77   17.75
   2   4  -4  214.08   15.83
  -2   4   4  236.30   17.53
  -2   4   3  218.55   17.75
   2   4  -3  198.30   16.40
   2   4  -3  230.57   16.04
  -2   4   3  233.29   16.36
  -2   4   2  380.36   22.37
  -2   4   2  378.00   24.60
   2   4  -2  344.80   22.96
  -2   4   1  478.59   27.69
   2   4  -1  538.00   29.25
  -2   4   0  168.06   12.06
   2   4   0  210.10   13.72
   2   4   0  162.30   11.64
  -2   4   0  227.07   13.73
  -2   4   0  211.87   13.94
   2   4   0  206.59   13.57
  -2   4  -1 1124.99   53.77
   2   4   1  951.89   53.43
  -2   4  -1 1030.20   53.99
   2   4   1 1097.86   54.82
   2   4   2  448.61   27.08
  -2   4  -2  369.92   24.28
  -2   4  -2  402.34   24.00
   2   4   3  436.26   30.99
  -2   4  -3  384.33   25.57
  -2   4  -4  547.57   37.09
   2   4   4  708.94   35.89
   2   4   4  678.33   46.18
   2   4   4  612.38   34.75
  -2   4  -4  676.38   38.04
   2   4   5  524.70   29.67
   2   4   5  436.15   41.02
  -2   4  -5  484.71   32.01
   2   4   6 1188.05   63.32
  -2   4  -6 1263.69   62.08
   2   4   6 1236.49   68.93
   2   4   6 1482.81   69.97
   2   4   6 1295.01   74.47
  -2   4  -6 1380.10   72.16
  -2   4  -6 1239.51   63.45
  -2   4  -6 1217.24   63.58
   2   4   6 1418.55   67.35
   2   4   6 1258.01   70.59
  -2   4  -6 1379.51   63.37
   2   4   6 1376.44   67.83
  -2   4  -7   -1.44    3.74
   2   4   7    1.85    4.01
   2   4   7    2.62    3.63
  -2   4  -7    4.28    1.52
  -2   4  -7    3.69    1.92
  -2   4  -7    2.41    1.80
  -2   4  -7    5.41    1.97
  -2   4  -7    3.51    1.34
   2   4   8  213.10   34.40
  -2   4  -8  169.95   19.29
  -2   4  -8  166.85   12.21
   2   4   8  176.20   17.08
   2   4   8  159.16   18.43
  -2   4  -8  166.76   11.08
   2   4   8  245.95   29.98
  -2   4  -8  172.70   12.48
  -2   4  -8  166.53   12.46
  -2   4  -8  185.71   12.23
   2   4   8  213.01   18.24
   2   4   9  149.98   29.19
  -2   4  -9  140.53   17.65
  -2   4  -9  117.47    9.53
   2   4   9   87.76   12.22
   2   4   9   42.16   12.61
   2   4   9  176.39   25.64
  -2   4  -9  115.94    9.56
  -2   4  -9  137.22    9.67
   2   4   9   47.82   12.80
   2   4   9  154.45   15.44
   2   4  10    3.12    3.81
   2   4  10    6.10    7.44
  -2   4 -10    6.02    2.39
  -2   4 -10    4.74    2.44
   2   4  10    3.81    6.77
  -2   4 -10    5.78    2.42
   2   4  10    4.15    4.93
  -2   4 -11   31.76    4.84
  -2   4 -11   27.21    4.29
   2   4  11   24.74    7.96
   2   4  11   19.29    8.71
   2   4  12   24.19    6.53
  -2   4 -12   23.07    3.27
  -2   4 -12   21.02    3.87
   2   4  12   20.56    7.39
  -2   4 -13    0.76    1.25
  -2   4 -13    1.57    0.98
   2   4  13    2.71    3.70
  -2   4 -13    0.85    1.23
  -2   4 -13    1.14    1.40
   2   5 -13  158.62    9.08
  -2   5  13  143.00   11.59
   2   5 -12    9.81    2.00
  -2   5  12   14.43    5.15
  -2   5  12   16.84    4.38
   2   5 -12   10.31    2.67
   2   5 -12   13.20    2.58
  -2   5  12   12.27    4.46
  -2   5  12   15.70    5.11
  -2   5  11   61.72    9.16
   2   5 -11   62.38    6.78
  -2   5  11   66.76    8.99
   2   5 -11   66.84    5.81
  -2   5  11   80.53   11.33
   2   5 -11   70.73    6.61
   2   5 -11   72.41    6.55
  -2   5  11   57.30    8.76
   2   5 -10   74.38    7.92
  -2   5  10   99.00   13.04
   2   5 -10   87.73    7.08
  -2   5  10  121.78   12.07
   2   5 -10   95.52    8.04
   2   5 -10   86.29    7.81
  -2   5  10   80.81   10.01
  -2   5  10   97.07   11.34
   2   5  -9    3.32    5.09
  -2   5   9    3.17    5.47
   2   5  -9    0.80    1.66
   2   5  -9    0.19    1.35
  -2   5   9    7.50    4.63
  -2   5   9    1.02    3.72
   2   5  -9    0.48    1.59
  -2   5   9    3.39    3.73
   2   5  -9    0.49    1.47
  -2   5   9    1.03    3.18
  -2   5   9    1.96    3.53
   2   5  -8  543.69   43.14
   2   5  -8  607.30   30.61
   2   5  -8  539.07   28.51
  -2   5   8  582.89   35.88
   2   5  -8  495.29   27.90
  -2   5   8  602.67   33.77
  -2   5   8  448.16   39.10
   2   5  -8  543.40   29.40
  -2   5   8  560.76   34.01
   2   5  -8  546.80   29.51
  -2   5   8  491.15   32.57
   2   5  -7  301.12   29.41
   2   5  -7  320.51   18.40
   2   5  -7  345.18   20.05
  -2   5   7  329.77   23.90
   2   5  -7  322.25   18.19
  -2   5   7  335.86   22.07
  -2   5   7  309.71   28.27
   2   5  -7  307.64   18.96
  -2   5   7  306.84   22.19
   2   5  -7  318.56   19.14
  -2   5   7  390.48   20.94
  -2   5   7  299.02   21.82
   2   5  -6  687.63   35.05
  -2   5   6  636.11   38.25
   2   5  -6  637.11   33.34
  -2   5   6  675.62   36.79
   2   5  -6  629.58   33.21
  -2   5   6  647.97   43.76
   2   5  -6  630.54   33.86
  -2   5   6  614.00   37.17
   2   5  -6  673.39   34.30
  -2   5   6  755.75   35.80
  -2   5   6  575.85   36.34
  -2   5   5  796.13   42.59
   2   5  -5  815.22   40.09
  -2   5   5  802.60   44.30
  -2   5   5  864.04   50.51
   2   5  -5  758.71   49.03
   2   5  -5  813.89   44.98
  -2   5   5  718.84   42.68
  -2   5   4  103.43   11.07
  -2   5   4   86.56   11.44
   2   5  -4   75.59   10.67
  -2   5   3  673.54   37.70
  -2   5   3  684.08   40.55
   2   5  -3  591.53   38.32
  -2   5   2  713.69   41.98
  -2   5   2  843.39   46.20
   2   5  -2  817.57   44.42
  -2   5   1  679.31   38.70
   2   5  -1  741.29   40.78
   2   5  -1  754.15   38.38
  -2   5   0 1141.98   62.10
   2   5   0 1345.18   63.11
   2   5   0 1408.73   65.14
   2   5   0 1090.61   61.38
  -2   5   0 1417.69   65.29
   2   5   1  956.18   53.91
   2   5   1  899.46   53.10
  -2   5  -1 1093.03   55.55
  -2   5  -1 1067.84   52.95
   2   5   2 1450.32   80.10
  -2   5  -2 1529.05   80.47
  -2   5  -2 1634.88   78.33
   2   5   2 1661.28   83.63
   2   5   3  909.26   51.08
  -2   5  -3  789.40   47.74
   2   5   3  878.76   53.11
   2   5   4  802.24   48.11
  -2   5  -4  649.38   42.05
   2   5   4  700.62   49.34
  -2   5  -5 1031.37   53.60
   2   5   5 1174.58   54.33
   2   5   5 1221.90   64.76
   2   5   5 1243.95   60.70
   2   5   5 1444.42   73.80
  -2   5  -5  889.28   60.86
  -2   5  -5 1080.00   60.47
  -2   5  -5 1038.93   54.94
  -2   5  -5  994.86   54.90
   2   5   5 1279.59   59.13
   2   5   5 1249.95   60.04
   2   5   6  264.93   16.27
  -2   5  -6  264.88   15.38
   2   5   6  231.99   20.44
   2   5   6  274.54   21.24
   2   5   6  279.23   24.72
   2   5   6  327.74   31.97
  -2   5  -6  218.21   22.15
  -2   5  -6  274.87   22.40
  -2   5  -6  260.46   16.82
  -2   5  -6  263.40   16.78
   2   5   6  297.22   20.06
  -2   5  -6  285.30   16.41
   2   5   6  271.03   20.53
   2   5   6  316.50   21.37
   2   5   7  298.73   38.74
  -2   5  -7  253.62   14.87
  -2   5  -7  263.38   23.03
   2   5   7  276.51   21.82
   2   5   7  180.78   21.87
   2   5   7  233.23   21.57
   2   5   7  304.12   32.15
  -2   5  -7  192.83   21.96
  -2   5  -7  270.19   16.65
  -2   5  -7  247.15   16.51
  -2   5  -7  265.53   16.08
   2   5   7  306.16   21.67
   2   5   8  163.48   30.39
  -2   5  -8  155.64   18.19
  -2   5  -8  155.47   11.55
   2   5   8  194.61   17.86
   2   5   8   71.68   15.53
   2   5   8  220.76   27.98
  -2   5  -8  137.15   18.40
  -2   5  -8  187.75   12.85
  -2   5  -8  192.72   13.13
  -2   5  -8  176.21   12.75
   2   5   8   81.02   15.99
  -2   5  -8  195.28   12.55
   2   5   8  219.50   18.03
   2   5   9   32.42   16.53
  -2   5  -9   51.23    5.87
  -2   5  -9   54.27   10.62
   2   5   9   54.44    9.82
  -2   5  -9   35.23    9.70
   2   5   9   68.23   15.89
  -2   5  -9   50.28    6.28
  -2   5  -9   59.50    6.85
   2   5   9   29.22   10.46
  -2   5  -9   59.21    6.29
   2   5   9   73.61   10.45
   2   5  10  295.38   23.03
   2   5  10  180.65   23.45
  -2   5 -10  309.20   18.38
  -2   5 -10  278.28   18.27
  -2   5 -10  309.65   17.91
  -2   5 -10  350.81   20.33
  -2   5 -10  336.20   19.19
   2   5  10  232.31   24.35
   2   5  10  339.60   24.08
  -2   5 -11   41.50    4.74
  -2   5 -11   46.82    5.83
   2   5  11   50.95    8.19
  -2   5 -11   48.41    5.42
   2   5  11   38.92    8.85
   2   5  11   38.87    9.88
   2   5  12  187.79   18.35
  -2   5 -12  224.09   14.50
  -2   5 -12  217.34   13.10
  -2   5 -12  225.17   14.50
   2   5  12  207.38   17.81
   2   5  12  231.66   17.22
  -2   5 -13   18.12    2.86
  -2   5 -13   19.32    3.02
   2   5  13   11.50    3.60
   2   5  13   24.02    5.68
   2   6 -13    0.52    0.89
  -2   6  13    1.99    2.70
  -2   6  13   -1.32    2.45
   2   6 -12   20.88    3.09
  -2   6  12   13.21    4.84
  -2   6  12   21.04    5.19
  -2   6  11   10.14    4.92
  -2   6  11   12.69    5.49
   2   6 -11    9.57    2.06
  -2   6  11   13.46    4.28
   2   6 -11    9.15    2.44
   2   6 -11    9.25    2.30
  -2   6  11   10.19    4.32
  -2   6  10   97.25   11.74
  -2   6  10   92.90   12.66
   2   6 -10   90.50    7.34
  -2   6  10  112.98   11.48
   2   6 -10   80.26    8.01
   2   6 -10  106.83    8.51
   2   6 -10   95.67    8.21
  -2   6  10  102.35   11.83
  -2   6   9  281.70   21.51
   2   6  -9  288.16   17.08
  -2   6   9  303.55   23.96
  -2   6   9  333.73   22.11
   2   6  -9  290.03   18.02
   2   6  -9  280.03   17.86
  -2   6   9  270.78   21.06
  -2   6   9  362.39   31.25
  -2   6   9  269.74   21.58
   2   6  -8   36.60   12.36
   2   6  -8   67.46    6.04
  -2   6   8   61.32    9.73
  -2   6   8   75.02    9.16
  -2   6   8   51.94   11.42
   2   6  -8   43.62   11.20
   2   6  -8   62.09    6.47
  -2   6   8   64.05    9.03
   2   6  -8   70.84    6.84
  -2   6   8   62.02    8.89
  -2   6   7  482.41   31.23
   2   6  -7  464.00   38.33
   2   6  -7  544.86   27.81
  -2   6   7  510.20   33.16
   2   6  -7  484.10   27.14
  -2   6   7  575.81   31.81
  -2   6   7  496.42   39.40
   2   6  -7  427.68   38.55
   2   6  -7  557.04   29.23
   2   6  -7  521.11   28.44
   2   6  -7  555.73   28.81
  -2   6   7  497.86   31.92
  -2   6   7  454.07   31.17
  -2   6   6  182.41   14.54
   2   6  -6  138.30   18.40
  -2   6   6  173.95   15.51
   2   6  -6  192.82   11.87
  -2   6   6  205.93   14.69
   2   6  -6  172.30   11.47
  -2   6   6  183.11   20.37
   2   6  -6  145.00   19.09
   2   6  -6  192.02   12.96
   2   6  -6  195.82   12.42
   2   6  -6  185.30   12.37
  -2   6   6  156.31   14.36
  -2   6   6  224.09   13.76
  -2   6   6  225.22   20.93
  -2   6   6  156.40   14.02
  -2   6   5  876.16   53.09
  -2   6   5  877.09   54.39
   2   6  -5 1087.89   51.19
   2   6  -5 1063.56   51.10
  -2   6   5 1046.66   53.57
  -2   6   5 1133.55   63.61
   2   6  -5  931.79   60.94
   2   6  -5 1066.58   51.85
  -2   6   5  961.07   54.32
   2   6  -5 1014.01   51.44
   2   6  -5 1152.62   52.87
  -2   6   5 1294.57   62.94
  -2   6   5 1204.06   53.05
  -2   6   5  855.74   53.41
  -2   6   4 1026.85   52.80
  -2   6   4  984.44   55.34
   2   6  -4  890.56   53.32
  -2   6   3  506.15   32.63
  -2   6   3  609.91   37.13
   2   6  -3  519.10   34.74
  -2   6   2  648.41   37.33
  -2   6   2  703.60   41.45
   2   6  -2  615.38   39.16
   2   6  -2  648.57   35.01
  -2   6   1 1010.01   53.81
   2   6  -1 1057.33   56.24
   2   6  -1 1006.97   51.82
  -2   6   0  173.21   13.06
   2   6   0  147.99   12.18
   2   6   0  187.29   15.12
   2   6   0  153.54   12.36
  -2   6   0  195.25   15.51
   2   6   1  638.45   38.03
   2   6   1  576.33   36.07
  -2   6  -1  671.80   38.81
  -2   6  -1  635.95   34.47
   2   6   2  287.93   23.71
   2   6   2  288.50   21.72
  -2   6  -2  347.94   23.87
  -2   6  -2  324.86   19.65
   2   6   3    4.47    4.95
   2   6   3   -0.58    2.87
  -2   6  -3    1.15    3.47
  -2   6  -3    2.32    1.78
  -2   6  -4 1053.60   54.43
   2   6   4 1159.98   54.25
   2   6   4 1094.96   65.31
  -2   6  -4  955.52   62.06
   2   6   4 1159.25   60.21
  -2   6  -4 1019.74   55.74
  -2   6  -4 1048.82   55.81
   2   6   4 1292.41   59.62
   2   6   4 1299.89   57.63
   2   6   5   95.65    7.38
  -2   6  -5   96.48    7.39
   2   6   5   94.08   15.28
  -2   6  -5   88.50   12.99
   2   6   5  105.87   13.81
   2   6   5  108.14   12.01
  -2   6  -5  100.61    8.58
  -2   6  -5   83.86    8.35
  -2   6  -5  104.43    8.70
   2   6   5  117.47   11.24
  -2   6  -5   99.88    7.89
   2   6   5  109.32    9.54
   2   6   5   90.78    9.65
   2   6   6  300.60   36.86
   2   6   6  317.36   18.84
  -2   6  -6  334.96   18.41
   2   6   6  338.78   27.17
   2   6   6  374.91   25.64
   2   6   6  358.67   33.25
  -2   6  -6  294.09   19.53
  -2   6  -6  319.92   19.75
  -2   6  -6  367.22   20.79
  -2   6  -6  297.19   17.93
  -2   6  -6  339.58   19.36
   2   6   6  371.03   25.16
   2   6   6  336.09   22.68
   2   6   7  149.15   11.81
   2   6   7  174.12   27.71
  -2   6  -7  187.69   11.47
  -2   6  -7  170.22   17.60
   2   6   7  177.66   17.48
   2   6   7  110.14   16.62
   2   6   7  186.13   24.70
  -2   6  -7  156.12   19.19
  -2   6  -7  198.95   13.54
  -2   6  -7  150.00   12.18
  -2   6  -7  161.35   11.12
  -2   6  -7  163.75   12.63
  -2   6  -7  191.87   12.58
   2   6   7  195.46   16.22
   2   6   8   83.93   21.14
  -2   6  -8   71.37   11.60
  -2   6  -8   67.23    6.70
   2   6   8   92.00   12.60
   2   6   8   39.45   11.32
   2   6   8  104.40   18.96
  -2   6  -8   82.48   13.93
  -2   6  -8   83.79    8.16
  -2   6  -8   86.00    7.10
  -2   6  -8   76.99    7.90
   2   6   8   43.66   12.13
  -2   6  -8   92.37    8.01
   2   6   8  114.86   12.15
   2   6   9  132.89   15.32
  -2   6  -9  169.23   11.51
   2   6   9  157.37   14.97
  -2   6  -9  140.13   10.02
  -2   6  -9  142.90   11.10
  -2   6  -9  160.53   12.02
   2   6  10    1.09    3.93
   2   6  10    2.19    6.62
  -2   6 -10    5.22    2.38
   2   6  10    9.85    4.93
  -2   6 -10    5.36    1.84
  -2   6 -10    7.66    3.01
  -2   6 -11    6.22    2.41
  -2   6 -11    5.13    1.72
  -2   6 -11    5.77    2.51
  -2   6 -11    5.40    2.15
   2   6  11    1.82    5.53
   2   6  11    6.84    3.69
   2   6  12   13.03    5.63
  -2   6 -12   15.66    3.07
  -2   6 -12   16.03    3.20
   2   6  12   12.69    5.18
  -2   6 -12   13.87    2.79
   2   6  12   18.70    4.62
  -2   6 -13   62.96    5.54
  -2   6 -13   67.64    5.70
   2   6  13   70.73    7.22
   2   6  13   81.14    8.85
  -2   7  13   15.73    3.44
   2   7 -13   15.21    2.11
   2   7 -13   14.44    2.04
  -2   7  12   27.28    5.42
   2   7 -12   39.04    3.88
  -2   7  11   17.56    5.46
   2   7 -11   26.11    3.73
   2   7 -11   25.53    3.54
  -2   7  11   16.53    5.39
  -2   7  10  279.04   21.22
   2   7 -10  263.94   16.19
  -2   7  10  240.29   21.61
   2   7 -10  292.01   17.61
   2   7 -10  286.91   17.41
  -2   7  10  281.37   21.67
  -2   7   9  167.19   15.57
  -2   7   9  158.37   16.65
   2   7  -9  169.24   11.46
  -2   7   9  208.41   16.04
   2   7  -9  176.93   12.49
   2   7  -9  172.15   12.36
  -2   7   9  165.63   15.90
  -2   7   8  235.46   18.72
   2   7  -8  237.25   14.76
  -2   7   8  250.34   20.63
  -2   7   8  271.17   18.84
  -2   7   8  183.23   24.04
   2   7  -8  199.76   24.91
   2   7  -8  232.37   15.52
   2   7  -8  259.74   16.24
   2   7  -8  251.09   15.82
  -2   7   8  208.85   18.24
  -2   7   8  213.02   18.72
  -2   7   7  121.42   13.13
   2   7  -7  108.44    8.62
  -2   7   7  131.59   11.84
  -2   7   7   99.91   16.41
   2   7  -7   84.69   15.47
   2   7  -7  118.41    9.80
   2   7  -7  116.83    9.37
  -2   7   7  106.79   12.02
   2   7  -7  119.27    9.55
  -2   7   7  130.19   17.31
  -2   7   7  113.27   12.09
  -2   7   6  153.11   14.10
   2   7  -6  150.32   10.26
  -2   7   6  146.44   12.43
   2   7  -6  135.74    9.91
  -2   7   6  142.28   18.96
   2   7  -6  108.15   17.27
   2   7  -6  163.90   11.68
   2   7  -6  145.37   10.64
   2   7  -6  160.60   11.08
  -2   7   6  136.25   13.09
  -2   7   6  186.32   19.44
  -2   7   6  126.94   12.79
  -2   7   5  764.97   40.12
   2   7  -5  700.87   34.77
   2   7  -5  655.04   34.50
  -2   7   5  743.92   37.48
  -2   7   5  724.78   47.53
   2   7  -5  581.42   44.43
   2   7  -5  656.29   35.10
  -2   7   5  604.69   37.75
   2   7  -5  700.91   35.53
  -2   7   5  764.00   45.12
  -2   7   5  559.32   37.21
  -2   7   4  626.77   34.84
  -2   7   4  518.65   34.99
   2   7  -4  631.65   32.27
   2   7  -4  656.49   32.53
  -2   7   4  765.70   35.23
   2   7  -4  609.97   32.58
  -2   7   4  650.06   40.09
  -2   7   4  559.25   35.03
   2   7  -4  653.19   33.08
  -2   7   4  707.04   44.43
   2   7  -4  518.42   40.23
  -2   7   3   79.88    8.10
   2   7  -3   97.76    7.00
  -2   7   3  104.97   14.06
   2   7  -3   95.76   12.51
   2   7  -3  103.01    7.53
  -2   7   3   89.24   10.80
   2   7  -3   86.89    6.78
   2   7  -3   90.41    7.07
   2   7  -2  214.56   19.50
  -2   7   2  241.61   18.46
   2   7  -1  215.45   18.61
  -2   7   1  209.85   16.57
  -2   7   0   87.79   11.47
   2   7   0  112.64   12.31
   2   7   1   36.44    7.18
  -2   7  -1   26.68    6.29
   2   7   1   24.56    5.17
   2   7   2  240.45   19.11
  -2   7  -2  235.50   20.46
   2   7   3 1178.38   54.61
  -2   7  -3 1046.71   55.16
  -2   7  -3  970.92   56.12
   2   7   3 1047.43   59.47
   2   7   3 1209.37   56.06
   2   7   3  928.46   61.67
  -2   7  -3 1029.43   63.40
  -2   7  -3 1101.70   56.97
  -2   7  -3 1202.87   57.21
   2   7   3 1220.86   59.52
   2   7   3 1336.90   58.46
  -2   7  -4  182.29   11.41
   2   7   4  185.05   10.84
  -2   7  -4  176.87   12.03
   2   7   4  156.53   15.03
   2   7   4  129.48   14.32
   2   7   4  144.65   17.23
  -2   7  -4  135.94   16.93
  -2   7  -4  182.69   12.41
  -2   7  -4  168.29   12.52
  -2   7  -4  160.50   11.07
   2   7   4  193.00   13.60
   2   7   5   22.41    4.47
   2   7   5   22.74    6.82
  -2   7  -5   15.68    6.04
   2   7   5   23.64    7.60
  -2   7  -5   20.97    4.06
  -2   7  -5   29.52    4.57
  -2   7  -5   26.49    4.54
   2   7   5   18.90    7.30
   2   7   5   30.23    6.22
  -2   7  -5   33.43    4.20
   2   7   5   25.48    3.57
  -2   7  -5   19.82    3.36
   2   7   6  305.50   18.20
  -2   7  -6  336.99   18.12
   2   7   6  321.06   24.41
   2   7   6  320.00   25.64
   2   7   6  326.30   31.39
  -2   7  -6  242.14   25.64
  -2   7  -6  274.54   17.18
  -2   7  -6  278.78   19.11
  -2   7  -6  284.15   19.04
  -2   7  -6  330.98   20.06
   2   7   6  285.06   25.42
  -2   7  -6  333.54   18.98
   2   7   6  303.69   21.11
   2   7   7  141.72   11.61
  -2   7  -7  184.06   11.52
   2   7   7  184.94   17.69
   2   7   7  125.10   16.63
   2   7   7  160.83   23.12
  -2   7  -7  103.82   16.79
  -2   7  -7  146.35   12.22
  -2   7  -7  162.17   11.05
  -2   7  -7  153.36   12.25
  -2   7  -7  195.22   13.80
  -2   7  -7  188.61   12.55
   2   7   7  160.70   14.70
   2   7   8  164.25   17.12
   2   7   8   90.16   15.10
   2   7   8  158.57   23.30
  -2   7  -8  108.15   17.17
  -2   7  -8  159.32   10.76
  -2   7  -8  147.98   11.83
  -2   7  -8  166.82   11.94
   2   7   8  110.25   16.85
   2   7   8  185.61   15.81
   2   7   9  130.76   15.18
  -2   7  -9  137.39   11.27
  -2   7  -9  129.00   10.60
  -2   7  -9  140.69   11.51
  -2   7  -9  140.56    9.86
   2   7   9   60.16   12.72
  -2   7  -9  147.06   10.89
   2   7   9   82.75   15.01
   2   7   9  154.69   14.27
  -2   7 -10   17.16    3.77
  -2   7 -10   15.13    2.81
   2   7  10    7.69    6.16
  -2   7 -10   17.65    3.53
   2   7  10    6.86    7.39
   2   7  10   22.52    5.71
  -2   7 -11   82.09    7.42
  -2   7 -11   72.72    7.13
   2   7  11   59.01    9.90
  -2   7 -11   77.16    6.79
   2   7  11   68.63    8.75
  -2   7 -12    5.31    1.97
  -2   7 -12    3.79    1.69
  -2   7 -12    4.29    1.64
   2   7  12    4.15    2.66
  -2   7 -13  104.55    7.04
  -2   7 -13  106.47    7.09
  -2   7 -13   99.23    6.72
   2   7  13   92.30    7.28
   2   8 -12    5.64    1.58
   2   8 -12    6.37    1.59
  -2   8  12    5.85    3.12
  -2   8  11   13.08    4.54
  -2   8  11    2.21    3.31
  -2   8  11   10.41    3.16
   2   8 -11    9.18    2.26
   2   8 -11    7.66    2.01
   2   8 -11    8.89    2.10
  -2   8  10   26.60    5.20
  -2   8  10   19.32    4.49
   2   8 -10   25.34    3.84
   2   8 -10   27.48    3.90
  -2   8  10   15.57    5.62
   2   8  -9  416.00   25.33
   2   8  -9  478.85   26.26
   2   8  -9  473.20   26.16
  -2   8   9  433.82   31.08
   2   8  -9  431.28   24.69
  -2   8   8  100.44   12.39
   2   8  -8   90.91    7.70
  -2   8   8  109.58   10.80
   2   8  -8   88.64    8.51
   2   8  -8   98.56    8.66
   2   8  -8   97.62    8.58
  -2   8   8   78.68   10.80
  -2   8   7  299.05   22.21
   2   8  -7  266.86   16.29
  -2   8   7  289.73   19.53
  -2   8   7  204.58   25.52
   2   8  -7  191.04   25.12
   2   8  -7  271.03   17.17
   2   8  -7  269.64   17.13
  -2   8   7  308.84   28.32
  -2   8   7  243.96   20.09
  -2   8   6 1188.71   57.00
  -2   8   6  981.41   52.52
   2   8  -6 1059.79   52.26
  -2   8   6 1140.25   58.51
  -2   8   6 1186.54   55.80
  -2   8   6 1002.32   66.81
   2   8  -6  805.39   63.97
  -2   8   6  967.78   53.71
   2   8  -6 1016.69   52.86
   2   8  -6 1087.44   53.28
  -2   8   6  893.55   55.69
  -2   8   6 1158.13   66.00
  -2   8   5  236.07   16.14
  -2   8   5  178.68   12.86
  -2   8   5  221.48   16.90
   2   8  -5  193.35   12.66
  -2   8   5  245.05   15.50
   2   8  -5  180.19   12.41
  -2   8   5  199.88   22.66
  -2   8   5  204.81   14.42
  -2   8   5  176.42   13.66
   2   8  -5  159.95   20.48
   2   8  -5  200.17   13.22
  -2   8   5  176.27   15.53
   2   8  -5  212.81   13.61
  -2   8   5  185.21   19.49
   2   8  -5  188.44   12.79
  -2   8   4  108.62   10.04
  -2   8   4   93.07    8.01
   2   8  -4  111.61    8.13
   2   8  -4  104.12    8.02
  -2   8   4  112.69   16.40
   2   8  -4   75.82   13.29
   2   8  -4  115.85    8.54
  -2   8   4   94.52   10.52
   2   8  -4  108.88    8.54
  -2   8   4  111.71   13.27
   2   8  -4   99.41    7.94
  -2   8   3   36.28    5.42
  -2   8   3   26.66    5.00
  -2   8   3   34.68    4.27
   2   8  -3   37.08    4.26
   2   8  -3   36.73    4.15
   2   8  -3   22.73    7.07
  -2   8   3   42.14    9.64
  -2   8   3   36.61    6.01
   2   8  -3   42.77    4.73
  -2   8   3   31.58    6.92
   2   8  -3   36.67    4.18
   2   8  -2    8.50    2.06
   2   8  -2    5.50    3.94
   2   8  -2    9.06    2.20
  -2   8   2    7.50    2.80
  -2   8   2   10.01    3.31
  -2   8   2    5.90    2.09
   2   8  -2    7.78    1.98
  -2   8   2    9.51    3.89
   2   8  -1  693.43   33.50
   2   8  -1  688.92   33.73
   2   8  -1  583.73   34.32
  -2   8   1  560.98   38.06
   2   8  -1  659.39   33.39
  -2   8   1  659.50   35.05
  -2   8   1  639.25   36.14
  -2   8   1  654.58   33.53
   2   8  -1  606.43   40.97
   2   8   0  128.93    8.97
  -2   8   0  151.78   15.79
   2   8   0  124.17   14.43
   2   8   0  123.72   10.01
  -2   8   0  120.54    9.86
  -2   8   0  123.74   11.03
  -2   8   0  111.04    8.55
   2   8   1    3.04    2.16
   2   8   1    3.07    1.77
  -2   8  -1    0.50    1.52
  -2   8  -1    4.32    1.81
  -2   8  -1    0.50    1.78
   2   8   1    1.28    1.11
  -2   8  -1    0.56    1.29
   2   8   1    3.90    2.47
   2   8   1   -1.25    4.59
  -2   8  -1    3.35    3.34
   2   8   1    1.99    2.38
  -2   8  -2  303.11   19.10
   2   8   2  331.88   17.29
  -2   8  -2  352.79   21.98
   2   8   2  222.46   21.78
  -2   8  -2  302.39   25.37
   2   8   2  261.91   20.43
  -2   8  -2  318.97   19.21
  -2   8  -2  332.30   19.76
  -2   8  -2  298.97   17.95
   2   8   2  300.79   20.57
   2   8   2  346.61   20.23
  -2   8  -3  285.22   17.62
   2   8   3  264.12   20.95
   2   8   3  249.18   23.32
  -2   8  -3  299.25   25.90
  -2   8  -3  311.10   18.40
  -2   8  -3  346.20   19.77
  -2   8  -3  320.19   19.57
   2   8   3  336.32   21.76
   2   8   3  264.26   21.99
  -2   8  -3  280.83   17.02
   2   8   3  340.24   17.23
  -2   8  -3  268.11   18.55
  -2   8  -3  318.55   17.84
   2   8   4  280.49   15.05
  -2   8  -4  276.46   15.71
  -2   8  -4  245.07   16.03
   2   8   4  240.04   19.90
   2   8   4  171.53   17.41
   2   8   4  205.62   22.03
  -2   8  -4  220.97   23.04
  -2   8  -4  248.41   16.49
   2   8   4  235.81   20.97
  -2   8  -4  243.07   15.24
   2   8   4  264.90   19.44
   2   8   4  313.38   18.83
   2   8   5  362.25   26.52
  -2   8  -5  384.30   22.13
   2   8   5  311.14   25.53
   2   8   5  283.08   29.41
  -2   8  -5  297.94   29.01
  -2   8  -5  318.71   21.62
  -2   8  -5  333.73   21.75
  -2   8  -5  369.87   22.31
  -2   8  -5  352.98   20.84
   2   8   5  354.85   27.70
   2   8   5  394.37   20.50
  -2   8  -5  386.87   20.83
   2   8   6   48.70    5.67
  -2   8  -6   59.55    5.94
  -2   8  -6   45.75    6.24
   2   8   6   51.23    9.56
   2   8   6   48.73   11.80
  -2   8  -6   32.58    9.64
  -2   8  -6   63.77    7.18
  -2   8  -6   45.50    4.90
  -2   8  -6   48.17    6.29
  -2   8  -6   48.86    5.75
   2   8   6   48.94   10.36
   2   8   6   45.34    6.80
   2   8   7   85.67    8.79
  -2   8  -7  136.65    9.42
  -2   8  -7  119.85   10.33
   2   8   7  106.38   13.85
   2   8   7   74.96   12.34
   2   8   7  124.01   19.76
  -2   8  -7   79.98   14.41
  -2   8  -7  115.41   10.40
  -2   8  -7  100.60    8.18
  -2   8  -7  103.39    9.60
  -2   8  -7  110.33    9.46
   2   8   7  115.32   15.27
   2   8   7  106.24   11.18
  -2   8  -8   20.67    5.01
  -2   8  -8   25.85    4.64
   2   8   8   23.35    7.59
  -2   8  -8   23.13    3.52
  -2   8  -8   24.40    4.50
   2   8   8   18.21    7.15
  -2   8  -8   29.96    4.62
   2   8   8   23.61    5.69
  -2   8  -9   46.64    6.11
   2   8   9   49.54    9.27
  -2   8  -9   43.98    4.83
   2   8   9   18.93    7.47
   2   8   9   44.51   10.66
  -2   8  -9   51.86    5.96
   2   8   9   47.09    7.68
  -2   8 -10   18.11    3.67
   2   8  10    7.52    5.46
   2   8  10   14.44    6.60
  -2   8 -10   15.70    3.12
   2   8  10   16.20    4.71
  -2   8 -10   14.27    3.40
   2   8  11   35.44    7.48
  -2   8 -11   40.82    4.98
  -2   8 -11   44.67    4.82
   2   8  11   28.58    7.28
   2   8  11   43.03    6.48
  -2   8 -12    3.87    1.48
   2   8  12    4.56    3.42
  -2   8 -12    4.10    1.58
   2   8  12    4.23    2.38
   2   8  12    3.23    2.16
  -2   8 -12    4.95    1.52
   2   9 -12   14.01    2.05
   2   9 -11   42.87    4.31
   2   9 -11   43.02    4.31
  -2   9  11   37.64    5.25
   2   9 -10   42.51    4.87
   2   9 -10   35.01    4.38
   2   9 -10   46.86    4.97
  -2   9  10   36.68    5.62
  -2   9   9    6.84    4.74
   2   9  -9    8.21    2.50
  -2   9   9    7.35    3.97
  -2   9   9   10.05    3.67
   2   9  -9    7.74    2.10
   2   9  -9    6.01    2.33
   2   9  -9    9.34    2.57
   2   9  -9    7.01    2.38
  -2   9   8  368.99   24.37
   2   9  -8  325.84   20.42
  -2   9   8  312.53   21.74
  -2   9   8  381.59   26.47
   2   9  -8  322.81   19.33
   2   9  -8  352.81   20.83
   2   9  -8  339.49   20.59
   2   9  -8  337.82   20.41
  -2   9   7  195.00   16.01
   2   9  -7  165.06   13.06
  -2   9   7  154.96   13.69
   2   9  -7  157.67   11.79
   2   9  -7  201.97   13.43
   2   9  -7  204.66   13.53
  -2   9   7  191.49   22.18
   2   9  -7  186.49   12.89
  -2   9   6  391.96   24.37
   2   9  -6  362.31   20.45
  -2   9   6  305.54   31.80
   2   9  -6  314.09   21.29
   2   9  -6  286.35   30.85
  -2   9   6  317.18   21.76
  -2   9   6  326.87   21.98
   2   9  -6  372.67   21.41
  -2   9   6  289.86   23.19
   2   9  -6  367.39   21.39
  -2   9   6  361.89   31.18
  -2   9   6  408.62   22.50
   2   9  -6  349.11   20.83
  -2   9   5  541.30   29.07
  -2   9   5  425.77   24.99
   2   9  -5  389.92   24.07
   2   9  -5  486.84   25.19
  -2   9   5  489.15   39.18
   2   9  -5  405.65   26.11
  -2   9   5  525.62   27.57
  -2   9   5  436.25   26.44
   2   9  -5  354.61   34.66
  -2   9   5  455.47   27.21
   2   9  -5  489.12   26.15
  -2   9   5  414.22   28.54
  -2   9   5  481.84   35.31
   2   9  -5  443.40   25.21
  -2   9   4 1025.24   48.24
  -2   9   4  753.92   44.08
   2   9  -4  762.38   43.72
   2   9  -4  917.68   44.54
  -2   9   4  928.47   59.47
   2   9  -4  713.39   54.53
  -2   9   4  877.15   46.46
  -2   9   4 1085.39   44.95
   2   9  -4  842.12   45.62
   2   9  -4  711.78   45.17
  -2   9   4  874.29   45.92
  -2   9   4  924.16   43.49
  -2   9   4  979.32   47.48
   2   9  -4  911.40   45.33
  -2   9   4  845.00   53.61
   2   9  -4  834.96   44.46
   2   9  -3  740.32   40.70
   2   9  -3  832.65   41.06
   2   9  -3  694.76   50.59
   2   9  -3  716.46   42.16
  -2   9   3  907.85   41.00
  -2   9   3  803.17   42.22
  -2   9   3  796.57   43.23
  -2   9   3  875.77   43.75
  -2   9   3  742.53   40.85
  -2   9   3  918.69   45.09
  -2   9   3  829.67   49.56
   2   9  -3  772.60   40.94
   2   9  -2   96.99    8.02
   2   9  -2  107.52    8.05
   2   9  -2   90.91   13.72
   2   9  -2   82.79    8.18
  -2   9   2   84.20   11.68
   2   9  -2  112.48    8.23
  -2   9   2  110.39    9.63
  -2   9   2  109.49   10.61
  -2   9   2  106.15    8.20
   2   9  -1 1405.01   83.36
   2   9  -1 1368.93   74.73
   2   9  -1 1580.02   73.95
  -2   9   1 1531.23   75.59
  -2   9   1 1593.83   73.99
  -2   9   1 1555.57   77.40
   2   9  -1 1485.23   73.86
   2   9   0 1005.50   48.49
   2   9   0  916.53   49.64
  -2   9   0 1090.74   59.92
   2   9   0 1007.20   58.61
  -2   9   0 1036.81   50.09
   2   9   0  916.06   47.25
  -2   9   0 1038.90   48.48
  -2   9   0  983.23   51.93
   2   9   1   18.44    2.83
  -2   9  -1   19.47    4.10
  -2   9  -1   15.96    3.13
  -2   9  -1   21.65    5.09
   2   9   1   11.93    3.77
   2   9   1   20.55    3.47
  -2   9  -1   15.49    6.57
   2   9   1   16.55    4.10
   2   9   1   17.95    4.01
  -2   9  -2  150.10   13.71
   2   9   2  163.46   10.13
  -2   9  -2  136.45   11.53
  -2   9  -2  177.50   11.08
   2   9   2  120.13   12.72
   2   9   2  161.55   11.14
  -2   9  -2  149.01   11.66
  -2   9  -2  134.53   10.39
   2   9   2  164.97   12.84
   2   9   2  149.14   13.34
   2   9   2  125.78   15.13
  -2   9  -2  145.31   17.64
   2   9   3  182.12   20.19
  -2   9  -3  207.92   22.34
  -2   9  -3  187.89   13.85
  -2   9  -3  233.82   14.70
   2   9   3  239.13   18.84
  -2   9  -3  250.82   16.38
  -2   9  -3  253.99   15.50
   2   9   3  191.96   18.00
  -2   9  -3  224.80   14.11
   2   9   3  273.32   14.37
  -2   9  -3  270.30   19.42
  -2   9  -4  240.89   18.82
  -2   9  -4  276.57   15.35
   2   9   4  288.85   14.80
   2   9   4  216.92   19.02
  -2   9  -4  260.87   15.75
   2   9   4  198.83   21.90
  -2   9  -4  190.02   22.12
  -2   9  -4  176.12   13.68
   2   9   4  196.74   14.88
  -2   9  -4  220.82   16.11
  -2   9  -4  269.82   16.39
   2   9   4  184.92   18.54
  -2   9  -4  238.61   14.66
  -2   9  -4  203.66   17.65
  -2   9  -5   87.26    8.33
   2   9   5   73.18   10.93
   2   9   5   61.87    9.75
  -2   9  -5   48.70   11.15
   2   9   5   62.76   12.83
   2   9   5   66.65    7.53
  -2   9  -5   87.91    8.66
  -2   9  -5   77.80    7.33
   2   9   5   74.97   11.83
  -2   9  -5   75.77   10.00
   2   9   5   83.94    7.09
  -2   9  -5   91.49    7.70
  -2   9  -6    5.85    2.56
   2   9   6   11.48    5.93
   2   9   6    6.72    4.93
   2   9   6    9.55    6.19
  -2   9  -6    6.21    4.97
   2   9   6    3.28    2.50
  -2   9  -6    8.72    3.17
  -2   9  -6    6.34    2.73
  -2   9  -6    5.45    2.25
   2   9   6   11.95    6.68
   2   9   6    5.25    2.61
  -2   9  -6    1.43    3.25
  -2   9  -6    5.16    2.40
  -2   9  -7  104.75   11.90
   2   9   7  135.45   10.93
   2   9   7   91.47   13.63
  -2   9  -7  161.08   12.23
  -2   9  -7  139.63    9.86
  -2   9  -7  156.76   12.51
   2   9   7  141.22   16.76
  -2   9  -7  149.88   11.22
   2   9   7  134.97   12.71
  -2   9  -8    3.42    2.82
   2   9   8    7.44    5.52
  -2   9  -8   16.69    3.74
   2   9   8    8.72    5.89
  -2   9  -8   10.25    3.27
  -2   9  -8    9.12    2.27
   2   9   8   10.71    6.86
  -2   9  -8   11.16    3.05
   2   9   8    9.45    4.01
  -2   9  -9  151.65   11.23
   2   9   9  145.36   12.26
  -2   9  -9  149.68   10.73
   2   9   9  138.22   12.84
  -2   9 -10   95.71    8.10
   2   9  10  104.34    9.53
   2   9  10   82.77   11.52
  -2   9 -10   97.81    7.78
   2   9  10   86.55    9.51
  -2   9 -11   13.50    2.74
  -2   9 -11   12.82    2.59
   2   9  11   14.29    3.36
  -2   9 -11   11.42    2.32
  -2   9 -12  193.34   11.01
  -2   9 -12  177.64   10.43
   2   9  12  164.75   11.08
   2  10 -11   10.59    1.94
  -2  10  11    6.23    2.80
  -2  10  10   63.50    7.09
   2  10 -10   68.57    6.00
   2  10 -10   74.32    6.22
  -2  10  10   64.02    7.99
   2  10  -9  139.70   10.30
  -2  10   9  132.33   11.74
  -2  10   9  138.40   11.98
   2  10  -9  157.68   10.86
   2  10  -9  174.93   11.26
  -2  10   9  141.52   13.33
  -2  10   8   22.25    5.88
   2  10  -8   24.98    4.16
  -2  10   8   22.08    5.40
  -2  10   8   16.15    4.52
   2  10  -8   17.26    3.03
   2  10  -8   19.18    3.68
   2  10  -8   19.47    3.70
  -2  10   7    5.37    4.21
  -2  10   7    4.55    3.10
   2  10  -7    2.01    2.26
  -2  10   7    6.09    4.32
  -2  10   7    1.44    2.86
  -2  10   7    3.66    2.49
   2  10  -7    2.79    1.76
   2  10  -7    5.94    2.42
   2  10  -7    4.51    2.15
  -2  10   6  259.38   18.40
   2  10  -6  186.45   15.07
  -2  10   6  214.30   17.97
  -2  10   6  205.41   16.04
  -2  10   6  208.36   16.30
   2  10  -6  226.69   14.51
   2  10  -6  231.36   15.44
  -2  10   6  260.98   16.67
   2  10  -6  229.21   15.13
  -2  10   5    2.84    3.41
   2  10  -5    6.01    2.27
   2  10  -5    6.61    5.71
  -2  10   5    4.66    4.57
  -2  10   5    6.63    3.87
   2  10  -5    4.50    2.99
  -2  10   5    4.08    3.96
   2  10  -5    1.20    2.25
  -2  10   5    5.04    3.05
  -2  10   5    3.27    2.76
   2  10  -5    4.54    2.40
   2  10  -5    1.54    1.74
  -2  10   5    1.81    3.07
   2  10  -4  173.51   11.88
   2  10  -4  125.13   10.66
  -2  10   4  190.95   14.48
  -2  10   4  137.91   11.28
   2  10  -4  154.90   11.74
  -2  10   4  147.86   17.92
   2  10  -4  122.31   18.03
   2  10  -4  160.99   13.10
  -2  10   4  181.85   14.02
  -2  10   4  211.52   12.11
  -2  10   4  174.11   14.62
   2  10  -4  161.24   12.99
  -2  10   4  179.26   13.38
  -2  10   4  204.35   11.37
  -2  10   4  188.59   14.39
   2  10  -3   82.37    7.36
  -2  10   3   96.97    9.65
  -2  10   3  109.28   10.63
  -2  10   3   72.22    7.11
   2  10  -3   88.39    7.53
  -2  10   3   73.56   11.63
  -2  10   3   96.44    7.42
   2  10  -3   66.63   12.57
   2  10  -3   74.47    8.24
   2  10  -3   73.06    8.35
  -2  10   3   86.32    9.33
  -2  10   3   80.93    8.33
  -2  10   3   79.15    8.89
   2  10  -2   25.78    3.99
  -2  10   2   30.52    5.26
  -2  10   2   31.79    4.32
  -2  10   2   33.86    6.28
   2  10  -2   25.70    4.36
   2  10  -2   34.29    4.42
   2  10  -2   25.75    7.60
  -2  10   2   35.87    5.69
   2  10  -2   25.48    4.71
  -2  10   2   35.67    5.47
  -2  10   2   31.01    4.91
   2  10  -2   21.48    4.75
  -2  10   2   34.88    4.32
  -2  10   2   27.45    3.56
  -2  10   2   29.08    5.38
   2  10  -1  125.35    9.29
  -2  10   1  141.33   11.08
  -2  10   1  129.64   12.00
  -2  10   1  129.09    9.30
   2  10  -1  102.95    9.67
   2  10  -1  115.15    9.91
  -2  10   1  114.05   10.12
   2  10  -1   86.08   10.01
   2  10  -1   90.29    7.97
  -2  10   1  113.58    9.90
  -2  10   1  138.32    9.31
  -2  10   1  114.78    7.93
  -2  10   1  109.20   10.45
   2  10  -1  103.99   15.17
   2  10   0  252.05   15.49
  -2  10   0  265.65   17.02
   2  10   0  249.05   14.51
  -2  10   0  272.39   15.51
   2  10   0  248.36   16.85
  -2  10   0  293.66   22.12
   2  10   0  237.56   15.89
  -2  10   0  227.55   15.89
  -2  10   0  251.96   15.17
   2  10   0  212.25   17.04
  -2  10   0  227.62   15.88
  -2  10   0  233.28   16.87
  -2  10   0  228.21   13.74
  -2  10   0  245.92   24.45
   2  10   0  253.07   24.01
   2  10   0  190.75   15.35
   2  10   1  214.25   13.80
   2  10   1  202.09   15.06
  -2  10  -1  211.86   18.46
   2  10   1  238.38   13.08
  -2  10  -1  200.86   14.72
  -2  10  -1  219.34   17.21
  -2  10  -1  221.54   13.57
   2  10   1  220.76   14.03
  -2  10  -1  163.36   13.39
  -2  10  -1  187.97   12.93
   2  10   1  186.81   15.72
  -2  10  -1  209.35   14.37
  -2  10  -1  179.85   11.69
   2  10   1  179.61   14.20
  -2  10  -1  199.26   21.68
  -2  10  -2  134.05   17.41
   2  10   2  175.92   10.92
  -2  10  -2  116.37   10.13
   2  10   2  152.38   12.40
   2  10   2  111.95   10.07
  -2  10  -2  113.22    9.46
  -2  10  -2  119.18    8.48
   2  10   2  105.37   10.73
   2  10   2   99.67   11.51
  -2  10  -2  145.02   10.38
   2  10   2  160.31   12.68
  -2  10  -2  137.28   14.29
  -2  10  -2  137.76   11.47
   2  10   2  168.61   10.01
  -2  10  -2  141.62   10.13
  -2  10  -2  166.24   14.51
   2  10   3   49.71    4.94
  -2  10  -3   44.10    7.90
  -2  10  -3   45.80    5.33
  -2  10  -3   46.28   10.12
   2  10   3   50.57    6.95
  -2  10  -3   36.42    4.77
   2  10   3   31.53    4.96
  -2  10  -3   31.09    3.67
   2  10   3   39.56    7.46
  -2  10  -3   44.03    5.45
   2  10   3   31.71    6.70
  -2  10  -3   40.66    4.65
  -2  10  -3   46.87    8.12
   2  10   4  430.20   20.40
  -2  10  -4  422.31   26.31
   2  10   4  260.33   27.62
  -2  10  -4  296.64   29.41
  -2  10  -4  277.71   19.24
   2  10   4  315.38   20.76
  -2  10  -4  370.98   20.92
   2  10   4  298.82   24.17
  -2  10  -4  407.01   22.17
  -2  10  -4  341.93   19.91
   2  10   4  282.15   23.85
  -2  10  -4  303.83   23.43
   2  10   5    0.60    4.09
  -2  10  -5    7.81    2.80
  -2  10  -5    4.13    4.53
   2  10   5    3.21    4.19
  -2  10  -5    6.20    2.28
   2  10   5    3.11    2.37
  -2  10  -5   10.07    3.29
   2  10   5    2.48    5.24
  -2  10  -5    5.79    2.17
  -2  10  -5    6.10    2.71
   2  10   5    7.18    2.59
  -2  10  -5    6.12    4.00
   2  10   6   64.86   10.61
  -2  10  -6   72.51    7.77
   2  10   6   56.06    9.48
  -2  10  -6   55.10    6.15
   2  10   6   61.51    7.73
  -2  10  -6   73.40    8.07
   2  10   6   55.47   10.76
  -2  10  -6   69.32    7.03
  -2  10  -6   70.34    9.52
   2  10   6   76.85    7.21
  -2  10  -6   87.43    7.63
  -2  10  -7  125.09   10.34
   2  10   7  103.32   13.22
  -2  10  -7   84.12    7.88
   2  10   7  112.61   10.75
  -2  10  -7  126.47   10.73
  -2  10  -7  129.12    9.80
   2  10   7  122.99   14.97
  -2  10  -7  110.76   11.20
   2  10   7  103.21    9.24
  -2  10  -8   32.95    5.00
   2  10   8   14.92    6.39
  -2  10  -8   22.00    3.40
   2  10   8   28.22    5.31
  -2  10  -8   30.92    4.99
   2  10   8   27.24    8.21
  -2  10  -8   22.47    3.87
  -2  10  -8   21.70    4.66
  -2  10  -9  212.32   13.87
  -2  10  -9  208.06   13.54
   2  10   9  218.15   15.06
   2  10   9  168.25   17.12
  -2  10  -9  219.60   13.14
  -2  10 -10    5.31    1.99
  -2  10 -10    6.77    2.03
   2  10  10    7.53    3.01
  -2  10 -11   10.79    1.99
   2  10  11   11.52    2.65
   2  10  11    9.97    2.98
  -2  10 -11   10.08    2.19
   2  11 -11   29.34    2.88
  -2  11  11   22.36    3.75
  -2  11  10   99.41    8.52
   2  11 -10  114.90    7.67
  -2  11  10   96.77    9.36
   2  11  -9   68.48    6.05
  -2  11   9   66.17    7.27
  -2  11   9   71.25    7.65
   2  11  -9   82.65    6.67
  -2  11   9   69.20    8.52
   2  11  -8   11.48    3.00
  -2  11   8   13.03    4.49
  -2  11   8   10.73    3.74
   2  11  -8    8.41    2.67
  -2  11   8   11.27    4.42
   2  11  -7  346.83   22.27
  -2  11   7  405.49   25.44
  -2  11   7  337.92   23.40
  -2  11   7  331.78   22.91
   2  11  -7  365.03   22.35
  -2  11   7  481.72   24.19
  -2  11   7  468.60   26.62
   2  11  -6   78.57    8.63
  -2  11   6  112.94   11.67
  -2  11   6   85.15    9.40
  -2  11   6   84.83    9.46
   2  11  -6   88.17    8.36
  -2  11   6  118.77   10.25
  -2  11   6  102.56   11.05
   2  11  -5  226.01   17.31
  -2  11   5  278.81   20.12
   2  11  -5  265.41   17.93
  -2  11   5  254.31   18.20
  -2  11   5  265.97   18.76
   2  11  -5  265.10   17.03
  -2  11   5  266.41   18.38
  -2  11   5  295.42   19.82
   2  11  -4  407.83   26.41
  -2  11   4  498.68   25.29
  -2  11   4  433.84   28.15
   2  11  -4  427.62   26.56
  -2  11   4  428.17   26.64
  -2  11   4  467.01   24.23
  -2  11   4  469.61   27.86
  -2  11   4  475.59   28.03
   2  11  -4  423.90   25.32
  -2  11   4  442.28   27.21
   2  11  -3   84.27   14.31
   2  11  -3   85.97    9.06
   2  11  -3   68.71    8.61
  -2  11   3   93.99    9.87
  -2  11   3  104.31    7.90
  -2  11   3   87.44    8.98
  -2  11   3   82.96    9.40
   2  11  -3   66.73    6.90
  -2  11   3  108.80   10.25
  -2  11   3   76.25    7.39
   2  11  -3   91.71    7.98
  -2  11   2 1400.69   67.59
  -2  11   2 1536.51   70.47
  -2  11   2 1463.73   65.36
   2  11  -2 1297.98   66.52
  -2  11   2 1234.00   67.59
  -2  11   2 1572.95   65.30
  -2  11   2 1372.85   67.33
   2  11  -2 1159.52   66.75
   2  11  -2  994.21   63.50
  -2  11   2 1392.38   66.83
  -2  11   2 1353.50   63.69
  -2  11   2 1300.59   67.60
   2  11  -2 1119.81   76.30
   2  11  -2 1225.93   64.47
   2  11  -1  235.47   15.61
   2  11  -1  189.20   15.96
  -2  11   1  209.64   15.54
  -2  11   1  246.42   14.31
   2  11  -1  183.64   13.17
  -2  11   1  219.01   15.47
  -2  11   1  223.52   13.04
  -2  11   1  218.78   16.32
   2  11  -1  175.21   21.36
   2  11  -1  207.57   14.06
  -2  11   1  222.87   15.98
  -2  11   1  245.88   18.11
  -2  11   1  246.26   14.49
   2  11  -1  170.91   14.40
   2  11   0  179.87   12.88
  -2  11   0  167.88   13.12
  -2  11   0  164.31   11.57
   2  11   0  145.04   10.68
   2  11   0  162.45   14.28
  -2  11   0  170.83   12.99
  -2  11   0  154.48   13.46
  -2  11   0  170.80   10.63
   2  11   0  144.03   12.37
   2  11   0  170.71   12.08
  -2  11   0  190.62   13.91
  -2  11   0  179.77   11.92
   2  11   0  159.09   13.14
  -2  11  -1  379.79   24.60
  -2  11  -1  344.40   21.36
  -2  11  -1  362.15   19.80
   2  11   1  384.98   20.69
  -2  11  -1  332.29   20.53
  -2  11  -1  313.15   19.14
   2  11   1  306.28   22.36
   2  11   1  310.84   19.95
  -2  11  -1  302.86   17.92
  -2  11  -1  321.92   30.03
   2  11   1  271.61   20.41
  -2  11  -2   40.43    9.96
  -2  11  -2   43.82    5.91
  -2  11  -2   44.10    5.34
   2  11   2   41.28    5.65
  -2  11  -2   37.51    4.22
   2  11   2   46.77    6.78
   2  11   2   61.95    6.12
  -2  11  -2   51.86    8.36
  -2  11  -2   48.89    5.53
  -2  11  -2   42.69    8.51
   2  11   2   39.95    6.70
  -2  11  -3  132.65   17.86
  -2  11  -3  112.10    9.47
   2  11   3  128.36   13.22
   2  11   3  128.29   10.67
  -2  11  -3  119.95    8.37
   2  11   3  121.33   11.80
   2  11   3  105.61   12.24
  -2  11  -3  118.91   13.20
  -2  11  -3  162.10   14.82
  -2  11  -3  168.00   10.78
   2  11   4    0.50    3.32
  -2  11  -4    5.23    2.28
   2  11   4    5.98    2.66
  -2  11  -4    2.45    1.30
   2  11   4    6.01    3.62
   2  11   4    4.34    3.83
  -2  11  -4    4.33    2.35
   2  11   4   -3.05    4.99
  -2  11  -4    2.56    1.59
  -2  11  -4    7.41    4.40
   2  11   4    3.72    2.10
  -2  11  -5   22.30    3.84
   2  11   5   31.02    6.65
   2  11   5   24.34    4.77
   2  11   5   25.92    6.78
  -2  11  -5   25.57    4.93
  -2  11  -5   28.54    4.27
   2  11   5   23.60    7.05
  -2  11  -5   30.63    6.49
   2  11   5   32.59    4.65
   2  11   6  315.11   22.92
  -2  11  -6  258.68   18.16
   2  11   6  296.78   20.51
   2  11   6  275.09   23.31
  -2  11  -6  370.24   21.56
   2  11   6  282.80   24.30
  -2  11  -6  329.56   19.54
  -2  11  -6  311.84   22.47
   2  11   6  339.38   19.84
  -2  11  -6  409.11   20.34
  -2  11  -7   20.72    4.21
   2  11   7   20.74    5.19
  -2  11  -7   16.70    3.11
   2  11   7   23.24    4.78
   2  11   7   15.25    7.02
  -2  11  -7   26.19    4.00
  -2  11  -7   15.15    4.45
   2  11   7   23.58    4.44
  -2  11  -8  117.21    8.86
  -2  11  -8  122.30    9.88
  -2  11  -8   87.27    7.40
   2  11   8  113.03   10.21
  -2  11  -9   84.48    6.88
  -2  11  -9   80.40    7.41
   2  11   9   74.54    7.96
  -2  11 -10   75.81    5.88
   2  11  10   73.29    6.84
   2  11  10   76.65    7.82
   2  11  11   80.06    5.99
   2  11  11   86.07    6.91
  -2  12  10   57.85    5.94
   2  12  -9    5.93    1.76
  -2  12   9    4.42    2.63
  -2  12   9    9.07    2.96
  -2  12   9    5.78    3.01
  -2  12   8    2.59    3.45
   2  12  -8    2.99    1.98
  -2  12   8    1.42    2.67
  -2  12   8    3.77    3.15
   2  12  -7    8.64    2.83
  -2  12   7   14.73    5.08
  -2  12   7   13.39    3.91
  -2  12   7   14.26    4.38
   2  12  -6   49.45    6.38
  -2  12   6   65.47    8.83
  -2  12   6   53.36    7.21
  -2  12   6   57.03    7.29
  -2  12   6   51.61    7.64
  -2  12   6   66.56    7.57
   2  12  -5  116.63   10.62
  -2  12   5  120.82   12.66
   2  12  -5  124.26   10.97
  -2  12   5  120.94   11.20
  -2  12   5  121.29   11.67
  -2  12   5  133.65   12.28
  -2  12   5  129.47   11.36
   2  12  -4   60.16    7.63
  -2  12   4   72.84    9.48
   2  12  -4   64.69    7.97
  -2  12   4   64.14    7.92
  -2  12   4   79.28    6.78
  -2  12   4   72.76    8.71
  -2  12   4   74.70    8.82
   2  12  -4   68.28    7.06
  -2  12   4   64.94    8.32
  -2  12   3  157.21   10.02
  -2  12   3  113.02   11.44
   2  12  -3  108.35   10.88
   2  12  -3   88.55    8.69
  -2  12   3  124.57   11.00
  -2  12   3  119.30   11.77
  -2  12   3  132.99   11.68
  -2  12   3  115.04    9.21
   2  12  -2   59.29    7.23
  -2  12   2   45.66    7.17
  -2  12   2   49.78    7.72
  -2  12   2   70.15    6.41
   2  12  -2   47.21    7.30
   2  12  -2   46.48    5.54
  -2  12   2   67.93    7.70
  -2  12   2   68.90    5.76
  -2  12   2   57.53    7.88
   2  12  -2   39.74    5.26
  -2  12   2   50.59    7.18
  -2  12   2   57.84    6.06
  -2  12   1   46.53    6.65
  -2  12   1   56.39    5.94
  -2  12   1   66.29    8.93
   2  12  -1   51.90    6.59
  -2  12   1   62.72    6.07
  -2  12   1   44.00    6.74
   2  12  -1   45.72    7.24
   2  12  -1   37.24    4.78
  -2  12   1   48.78    6.77
  -2  12   1   54.90    5.17
  -2  12   1   40.93    6.86
  -2  12   0  274.01   15.66
  -2  12   0  227.24   16.67
   2  12   0  267.86   16.58
  -2  12   0  196.31   17.02
  -2  12   0  235.20   16.54
  -2  12   0  250.97   15.31
   2  12   0  216.73   14.07
   2  12   0  237.43   18.28
   2  12   0  220.12   15.61
  -2  12   0  236.04   16.48
  -2  12   0  235.89   13.91
   2  12   0  197.57   15.81
  -2  12  -1   35.69    5.85
  -2  12  -1   46.71    5.43
  -2  12  -1   39.51    7.74
  -2  12  -1   35.08    5.64
   2  12   1   38.33    4.19
  -2  12  -1   36.51    4.85
   2  12   1   31.70    6.61
   2  12   1   38.00    5.48
  -2  12  -1   23.43    5.69
  -2  12  -1   36.35    4.15
   2  12   1   31.47    5.57
   2  12   1   42.58    5.55
  -2  12  -2  314.49   18.11
  -2  12  -2  362.69   23.91
  -2  12  -2  284.44   17.78
  -2  12  -2  274.36   18.40
   2  12   2  269.59   18.36
  -2  12  -2  263.65   16.13
   2  12   2  236.00   19.05
   2  12   2  386.28   19.07
  -2  12  -3   40.47    7.59
  -2  12  -3   39.04    5.02
  -2  12  -3   20.13    5.08
  -2  12  -3   29.51    4.78
  -2  12  -3   32.86    4.60
   2  12   3   42.09    7.54
   2  12   3   38.76    5.50
  -2  12  -3   30.41    3.63
   2  12   3   31.64    6.03
  -2  12  -4   41.80    7.72
  -2  12  -4   37.20    4.86
  -2  12  -4   12.95    4.04
  -2  12  -4   28.90    4.22
   2  12   4   26.12    6.14
   2  12   4   19.96    4.33
  -2  12  -4   28.86    3.25
   2  12   4   24.91    5.67
  -2  12  -5  112.54    8.63
  -2  12  -5  100.77   11.24
  -2  12  -5   80.49    7.58
   2  12   5  103.64   11.51
   2  12   5   94.09    9.11
   2  12   5   85.49   10.39
  -2  12  -6   90.14    7.73
  -2  12  -6   88.31    9.75
   2  12   6   81.57    9.92
  -2  12  -6   78.76    6.98
   2  12   6   78.19    8.36
   2  12   6  100.15   11.00
  -2  12  -7   21.17    3.36
  -2  12  -7   16.33    2.85
   2  12   7   15.25    3.91
   2  12   7   25.93    5.90
  -2  12  -7   17.91    4.02
  -2  12  -8   71.81    5.85
   2  12   8   78.87    7.87
   2  12   9   61.31    6.23
   2  12  10  116.92    8.17
   2  12  10  132.49    9.54
   2  13 -10   19.04    2.04
  -2  13   9   60.15    5.22
   2  13  -9   59.11    4.86
  -2  13   8   79.59    7.70
  -2  13   8   87.84    7.70
   2  13  -8   96.71    6.58
   2  13  -7   29.58    4.03
  -2  13   7   30.49    5.48
   2  13  -7   16.09    3.23
  -2  13   7   22.86    4.26
  -2  13   7   25.21    4.91
  -2  13   6   89.87    9.60
   2  13  -6   73.93    7.36
   2  13  -6   52.73    6.28
  -2  13   6   63.02    7.71
  -2  13   6   71.53    7.93
  -2  13   6   90.71    9.15
  -2  13   6   92.81    8.45
   2  13  -5   81.39    8.17
  -2  13   5   87.84   10.21
   2  13  -5   62.99    7.01
  -2  13   5   79.64    8.57
  -2  13   5   90.94    9.28
  -2  13   5  105.29    9.85
  -2  13   5   99.93    9.36
  -2  13   4    1.33    3.28
   2  13  -4    1.22    2.64
  -2  13   4    3.13    4.02
   2  13  -4    0.99    2.45
   2  13  -4    2.15    1.84
  -2  13   4    1.63    2.70
  -2  13   4   -0.37    2.78
  -2  13   4   -1.36    3.23
  -2  13   3  530.47   25.51
   2  13  -3  444.64   27.01
  -2  13   3  458.29   26.73
  -2  13   3  448.48   27.65
  -2  13   3  484.69   27.19
  -2  13   3  491.68   27.94
   2  13  -2  112.70   10.11
  -2  13   2   96.62   10.35
  -2  13   2  129.43    9.06
   2  13  -2  101.92   10.55
   2  13  -2   89.11    8.04
  -2  13   2  118.79   10.51
  -2  13   2  119.12    8.34
  -2  13   2   93.26   10.51
  -2  13   2   93.47    9.74
  -2  13   2  112.03    8.76
  -2  13   2   94.56   10.90
   2  13  -1   47.60    6.38
  -2  13   1   55.56    5.83
   2  13  -1   51.60    7.63
  -2  13   1   43.95    6.58
   2  13  -1   40.87    4.84
  -2  13   1   58.68    5.39
  -2  13   1   54.28    7.72
  -2  13   1   49.43    7.04
  -2  13   1   48.25    6.61
  -2  13   1   53.26    5.72
  -2  13   0  139.53   13.64
  -2  13   0  157.94   12.79
  -2  13   0  177.60   11.75
   2  13   0  143.69   10.35
   2  13   0  156.06   14.06
  -2  13   0  171.98   10.63
   2  13   0  145.93   12.46
   2  13   0  189.13   12.83
  -2  13   0  137.65   12.17
  -2  13   0  186.05   11.84
  -2  13  -1   84.72   10.34
   2  13   1   98.67    7.71
  -2  13  -1  115.81    9.06
   2  13   1  113.22   11.92
  -2  13  -1  111.88   10.17
   2  13   1  102.04    9.44
  -2  13  -1  113.45    8.03
   2  13   1  109.53   10.34
   2  13   1  147.12   10.30
  -2  13  -1  131.78   13.39
  -2  13  -1  125.07    9.27
  -2  13  -2  276.57   17.70
  -2  13  -2  287.78   17.05
   2  13   2  280.91   17.83
  -2  13  -2  279.36   15.55
   2  13   2  254.05   18.59
  -2  13  -2  307.36   17.19
  -2  13  -3  197.73   17.69
  -2  13  -3  292.31   17.73
   2  13   3  307.60   21.97
   2  13   3  314.24   19.07
  -2  13  -3  310.33   16.48
   2  13   3  278.48   15.87
   2  13   3  299.47   20.49
  -2  13  -3  395.34   24.36
  -2  13  -3  361.60   18.58
   2  13   4   10.05    4.43
  -2  13  -4    7.50    2.41
   2  13   4    8.61    2.94
  -2  13  -4    4.09    1.57
   2  13   4    8.46    3.79
  -2  13  -4    5.68    3.54
  -2  13  -4    8.60    2.61
  -2  13  -5  123.88    9.21
   2  13   5  136.37   12.76
   2  13   5  116.84   10.38
   2  13   5  135.27   12.53
  -2  13  -5  133.04   12.45
   2  13   6    5.35    3.39
  -2  13  -6    5.12    1.83
   2  13   6    9.62    3.00
   2  13   6    5.29    3.62
  -2  13  -6    5.04    3.10
  -2  13  -7  187.43   10.98
   2  13   7  178.78   12.62
  -2  13  -8   68.33    5.06
   2  13   8   73.14    6.72
   2  13   9   86.74    6.48
   2  14  -9    2.20    0.80
  -2  14   8   29.66    3.84
   2  14  -8   24.07    2.89
  -2  14   8   29.40    3.78
   2  14  -8   31.87    2.94
   2  14  -8   30.34    2.89
  -2  14   7   20.16    4.20
   2  14  -7   11.90    2.37
  -2  14   7   14.08    3.16
   2  14  -7   16.25    2.75
   2  14  -7   17.99    2.49
  -2  14   6   18.51    4.82
   2  14  -6   10.73    2.53
  -2  14   6   12.77    3.40
   2  14  -6   15.05    3.11
   2  14  -6   13.87    2.51
  -2  14   5  128.63   11.57
   2  14  -5   95.75    8.39
  -2  14   5  108.75    9.86
  -2  14   5  122.75   10.53
   2  14  -5  133.59    9.83
   2  14  -5  117.68    8.51
  -2  14   5  147.81   10.82
   2  14  -4   64.58    6.97
  -2  14   4   70.51    8.73
   2  14  -4   49.79    5.65
  -2  14   4   61.67    7.15
  -2  14   4   69.84    8.04
   2  14  -4   63.52    5.83
  -2  14   4   73.71    8.02
   2  14  -3   56.56    7.00
   2  14  -3   39.26    4.85
  -2  14   3   47.31    6.42
  -2  14   3   52.53    7.40
   2  14  -3   49.53    5.19
  -2  14   3   59.20    7.63
   2  14  -2    4.24    3.01
  -2  14   2    0.99    3.32
   2  14  -2    1.40    2.71
  -2  14   2    3.56    2.13
   2  14  -2    1.67    1.34
  -2  14   2    2.14    2.75
  -2  14   2    6.24    2.58
  -2  14   2    1.83    3.37
   2  14  -2    0.58    1.59
  -2  14   1   31.13    4.27
  -2  14   1   26.76    5.99
  -2  14   1   16.71    4.48
   2  14  -1   19.49    3.13
   2  14  -1   21.69    5.20
  -2  14   1   27.59    3.63
  -2  14   1   37.06    6.47
   2  14  -1   27.31    4.74
   2  14  -1   27.51    3.63
  -2  14   0   65.88    7.61
  -2  14   0   65.64    6.44
   2  14   0   87.24    9.44
  -2  14   0   69.84    5.85
   2  14   0   59.65    7.16
   2  14   0   84.20    7.63
   2  14   0   68.97    6.18
  -2  14   0   68.48    6.45
  -2  14   0   55.33    7.84
  -2  14  -1  266.92   16.74
  -2  14  -1  241.88   15.24
  -2  14  -1  269.20   14.54
   2  14   1  224.65   16.53
   2  14   1  265.10   15.27
  -2  14  -1  258.17   15.38
  -2  14  -2   27.95    5.48
  -2  14  -2   49.36    5.28
   2  14   2   54.02    7.91
   2  14   2   46.77    5.67
  -2  14  -2   48.48    4.50
   2  14   2   45.66    6.48
   2  14   2   44.99    4.22
   2  14   2   58.12    5.37
  -2  14  -2   49.46    8.11
  -2  14  -2   56.86    5.53
  -2  14  -3   14.56    3.68
  -2  14  -3   24.62    3.75
   2  14   3   30.61    6.03
   2  14   3   22.12    4.06
  -2  14  -3   26.70    3.05
   2  14   3   33.35    5.49
  -2  14  -3   33.57    6.51
   2  14   3   23.72    3.70
  -2  14  -3   27.90    3.86
  -2  14  -4   71.68    6.41
   2  14   4   93.20    9.84
   2  14   4   73.20    7.50
  -2  14  -4   80.67    5.66
   2  14   4   80.64    8.87
  -2  14  -4   99.00   10.25
   2  14   4   92.97    7.28
   2  14   5   16.08    4.27
  -2  14  -5   15.91    2.66
   2  14   5   13.35    3.12
   2  14   5   18.95    4.59
  -2  14  -5   16.76    4.26
   2  14   5   13.35    2.99
  -2  14  -6   16.27    2.52
   2  14   6   19.95    3.53
   2  14   6   23.52    4.80
  -2  14  -6   18.08    3.69
  -2  14  -7    4.38    1.29
   2  14   7    3.82    1.96
   2  14   7    6.32    3.14
   2  14   8   14.67    2.32
   2  14   8   19.44    3.54
  -2  15   7   80.39    6.22
   2  15  -7   60.45    4.66
  -2  15   7   75.42    5.91
  -2  15   6  107.62    8.63
  -2  15   6  103.56    7.85
   2  15  -6  114.86    7.17
   2  15  -6   89.59    6.26
  -2  15   5  188.23   13.19
  -2  15   5  184.89   12.17
   2  15  -5  204.65   11.71
   2  15  -5  173.38   10.49
  -2  15   4  142.17   12.04
  -2  15   4  148.51   11.33
  -2  15   4  157.33   11.99
   2  15  -4  173.83   11.17
   2  15  -4  136.08    9.60
  -2  15   4  175.98   12.11
   2  15  -3  196.82   12.39
  -2  15   3  221.48   14.93
  -2  15   2  336.19   17.05
  -2  15   2  258.51   18.05
   2  15  -2  284.51   18.63
   2  15  -2  329.59   18.27
   2  15  -2  244.59   16.00
  -2  15   1   62.04    7.38
  -2  15   1   82.00    6.60
   2  15  -1   75.88    8.37
  -2  15   1   82.85    6.24
   2  15  -1   67.29    5.95
  -2  15   1   65.26    8.11
  -2  15   0  235.72   16.05
  -2  15   0  268.69   15.17
   2  15   0  285.90   18.41
  -2  15   0  281.88   14.63
   2  15   0  221.00   15.61
   2  15   0  243.85   14.73
  -2  15   0  222.46   16.79
  -2  15  -1  103.13    7.52
  -2  15  -1  116.31    7.09
   2  15   1   79.47    8.15
   2  15   1   86.16    6.38
   2  15   1  102.20    7.44
  -2  15  -1   75.80    8.37
  -2  15  -2   32.06    5.39
  -2  15  -2   53.73    5.01
   2  15   2   56.97    7.33
  -2  15  -2   51.10    4.32
   2  15   2   49.47    6.24
   2  15   2   49.04    4.89
  -2  15  -3   57.94    5.16
   2  15   3   51.68    7.01
  -2  15  -3   56.64    4.35
   2  15   3   50.18    6.37
   2  15   3   51.59    5.19
  -2  15  -4   42.56    4.16
   2  15   4   50.78    6.44
   2  15   4   36.32    4.58
  -2  15  -4   44.66    3.46
   2  15   4   38.29    5.67
   2  15   4   41.64    4.48
  -2  15  -5  132.13    8.02
   2  15   5  113.56    8.65
   2  15   5  114.64    8.45
  -2  15  -6   94.01    6.19
   2  15   6  115.56    8.99
   2  15   7  108.15    8.32
  -2  16   6   20.54    2.94
   2  16  -6   13.71    1.45
  -2  16   5   33.94    4.25
   2  16  -5   21.85    2.28
  -2  16   4  132.39    9.61
   2  16  -4  115.54    7.51
  -2  16   3   25.32    4.39
   2  16  -3   17.91    2.48
  -2  16   2   10.77    3.30
   2  16  -2    7.20    1.74
   2  16  -2    8.80    1.93
  -2  16   1   91.75    6.32
   2  16  -1   85.62    7.88
   2  16  -1   69.52    5.39
   2  16  -1   73.52    5.90
  -2  16   1   75.35    7.63
  -2  16   0  116.56    7.47
   2  16   0  113.13    9.53
  -2  16   0  126.79    7.28
   2  16   0   88.92    6.45
   2  16   0   89.42    7.01
  -2  16   0   99.02    8.61
  -2  16  -1    0.20    2.11
  -2  16  -1    1.86    1.41
  -2  16  -1    5.85    1.89
   2  16   1    0.94    1.95
   2  16   2  159.23   11.40
  -2  16  -2  143.81    8.65
  -2  16  -2  142.43    8.03
   2  16   2  118.44    9.50
   2  16   2  115.63    8.49
  -2  16  -3   44.66    4.00
   2  16   3   61.60    6.47
  -2  16  -3   58.63    3.80
   2  16   3   42.88    5.15
   2  16   3   36.46    4.05
  -2  16  -4   39.30    3.33
   2  16   4   38.50    4.69
   2  16   4   30.18    3.46
  -2  16  -5  127.00    7.35
   2  16   5  136.58    9.31
   2  17  -2  147.75    8.21
   2  17  -1  117.43    6.81
  -2  17   0   37.30    3.39
  -2  17  -1  231.70   12.48
  -2  17  -2  112.65    6.75
  -2  17  -3   54.96    3.78
  -3 -16   2   41.40    4.32
  -3 -16   1    1.22    1.29
  -3 -16   0   96.99    6.81
  -3 -15   5   33.25    4.74
  -3 -15   5   30.80    4.21
  -3 -15   5   34.02    4.62
  -3 -15   4   34.30    5.26
  -3 -15   4   44.22    5.46
  -3 -15   4   31.69    4.42
  -3 -15   4   33.70    4.20
  -3 -15   3   25.81    4.52
  -3 -15   3   28.95    4.47
  -3 -15   3   21.07    3.53
  -3 -15   2  137.28   10.60
  -3 -15   2  131.41    9.97
  -3 -15   1    7.53    2.65
  -3 -15   1    7.96    2.82
  -3 -15   0   92.57    7.28
  -3 -15  -1   79.08    6.45
  -3 -15  -1   69.96    5.99
  -3 -15  -2   11.98    2.20
   3 -15   4   64.43    8.83
  -3 -15  -4   46.40    3.70
  -3 -15  -5   24.26    2.97
  -3 -14   7   53.91    5.83
  -3 -14   7   58.25    6.17
  -3 -14   7   42.09    5.37
  -3 -14   7   54.65    5.94
  -3 -14   6   43.75    6.05
  -3 -14   6   39.29    5.80
  -3 -14   6   37.42    5.61
  -3 -14   6   36.58    5.51
  -3 -14   5   57.40    7.28
  -3 -14   5   66.27    8.05
  -3 -14   5   59.03    7.37
  -3 -14   4  109.45   10.65
  -3 -14   4  127.45   11.81
  -3 -14   4  124.55   10.84
  -3 -14   3    6.37    3.16
  -3 -14   3    2.14    2.94
  -3 -14   3    6.29    3.02
  -3 -14   2   35.08    5.97
  -3 -14   2   28.52    4.86
  -3 -14   1  110.11   10.26
  -3 -14   1  102.72    9.64
  -3 -14   0   34.01    5.09
  -3 -14  -1  104.19    8.40
  -3 -14  -2   45.89    5.17
  -3 -14  -2   46.57    4.95
  -3 -14  -3  155.24   10.10
  -3 -14  -4  120.64    8.26
  -3 -14  -5    3.18    1.14
   3 -14   5    3.25    5.51
   3 -14   6  261.09   19.24
   3 -14   6  299.02   22.52
  -3 -14  -7   32.46    3.20
  -3 -13   8   28.45    4.71
  -3 -13   8   35.28    5.06
  -3 -13   8   39.99    5.62
  -3 -13   8   36.22    4.94
  -3 -13   7   20.86    4.92
  -3 -13   7   33.08    5.79
  -3 -13   7   28.12    5.60
  -3 -13   7   33.68    5.33
  -3 -13   7   24.92    5.16
  -3 -13   6   64.75    8.94
  -3 -13   6   76.27    9.44
  -3 -13   6   88.66    9.14
  -3 -13   5   17.33    5.74
  -3 -13   5   23.37    5.93
  -3 -13   5   27.29    5.31
  -3 -13   4    4.16    4.22
  -3 -13   4   17.24    5.62
  -3 -13   3   97.94   11.79
  -3 -13   3  141.01   12.94
  -3 -13   2   25.79    5.78
  -3 -13   2   18.78    4.91
  -3 -13   1  140.73   12.41
  -3 -13   1  160.76   13.72
  -3 -13   0  116.14   11.24
  -3 -13   0  108.86   10.32
  -3 -13  -1   36.84    5.49
  -3 -13  -2  209.38   14.13
  -3 -13  -2  203.75   13.64
  -3 -13  -3   50.61    5.71
  -3 -13  -5   26.91    3.58
  -3 -13  -6   17.49    3.52
   3 -13   6   25.39    7.67
  -3 -13  -6   24.89    2.87
   3 -13   7  193.72   16.90
  -3 -13  -7  155.58    8.89
   3 -13   7  227.16   20.97
   3 -13   7  212.83   18.11
  -3 -13  -8   25.28    2.77
   3 -13   8   18.89    7.87
   3 -13   8   17.05    6.05
  -3 -13  -8   13.33    2.34
   3 -13   8   14.50    6.43
   3 -12  -9    3.13    1.10
  -3 -12   9    2.68    2.29
  -3 -12   9    3.76    2.76
  -3 -12   8   20.60    5.03
  -3 -12   8   24.32    5.29
   3 -12  -8   26.49    2.90
  -3 -12   8   22.84    4.93
  -3 -12   8   29.34    5.75
  -3 -12   7   12.69    5.33
  -3 -12   7   16.48    5.03
  -3 -12   6   26.56    6.87
  -3 -12   6   33.38    7.63
  -3 -12   6   35.87    6.85
  -3 -12   5   77.26   12.05
  -3 -12   5  108.77   13.12
  -3 -12   5  108.63   11.94
  -3 -12   4   26.48    7.59
  -3 -12   4   28.05    6.41
  -3 -12   3  240.85   20.47
  -3 -12   2   20.44    6.10
  -3 -12   2   19.51    5.80
  -3 -12   1   17.84    5.34
  -3 -12   0  360.84   24.20
  -3 -12  -1   50.44    7.31
  -3 -12  -2   79.63    8.06
  -3 -12  -3  303.50   18.74
  -3 -12  -4   67.53    6.60
   3 -12   4   71.34   10.45
  -3 -12  -5  157.77   11.22
   3 -12   6   24.63    8.44
  -3 -12  -6   17.76    3.09
  -3 -12  -6   18.55    2.90
  -3 -12  -7  158.01   11.59
   3 -12   7  200.19   19.86
  -3 -12  -7  180.28   10.62
   3 -12   7  213.06   20.03
   3 -12   8  259.55   21.36
  -3 -12  -8  230.50   12.71
   3 -12   8  241.77   20.80
   3 -12   8  281.89   24.46
   3 -12   9   83.12   10.00
   3 -12   9   66.58   11.10
  -3 -12  -9   66.71    4.79
   3 -12   9   65.69    9.90
   3 -12   9   75.89    9.61
  -3 -12  -9   63.05    4.90
   3 -11 -10   47.65    3.76
  -3 -11  10   48.63    5.74
   3 -11 -10   48.16    3.82
   3 -11  -9   19.94    2.64
  -3 -11   9   23.05    5.27
  -3 -11   9   20.59    4.57
  -3 -11   9   16.95    4.67
  -3 -11   9   13.95    4.28
  -3 -11   8    9.02    3.83
  -3 -11   8    7.58    4.32
  -3 -11   8    9.99    4.24
  -3 -11   8    8.78    4.53
  -3 -11   8    7.54    4.44
  -3 -11   7  109.03   12.51
  -3 -11   7   93.04   12.52
  -3 -11   6   71.35   11.89
  -3 -11   6   99.04   13.19
  -3 -11   6  103.78   12.26
  -3 -11   5   96.12   13.59
  -3 -11   5  108.35   13.07
  -3 -11   4  153.76   16.83
  -3 -11   4  146.98   15.30
  -3 -11   3  194.47   19.31
  -3 -11   2  337.38   39.54
   3 -11  -2  290.96   29.86
  -3 -11   2  312.21   24.44
  -3 -11   1    9.98    5.23
  -3 -11   1   14.88   10.25
   3 -11  -1   19.86    9.17
  -3 -11   1   14.02    5.22
  -3 -11   0  125.39   22.35
   3 -11   0  150.02   21.99
  -3 -11  -1  319.35   21.63
  -3 -11  -1  292.40   33.10
   3 -11   1  353.31   35.37
   3 -11   2  416.15   41.42
  -3 -11  -3  194.81   14.03
  -3 -11  -4  138.23   10.80
   3 -11   5   51.41    9.26
  -3 -11  -6   39.70    5.14
   3 -11   6   28.90    8.10
   3 -11   7   62.29   12.13
  -3 -11  -7   70.97    6.08
  -3 -11  -7   57.53    5.29
   3 -11   7   61.24   11.43
  -3 -11  -7   38.67    5.76
   3 -11   8  149.33   17.47
  -3 -11  -8  133.42    8.61
  -3 -11  -8  169.15   10.41
   3 -11   8  176.11   17.89
   3 -11   9    4.86    5.19
  -3 -11  -9    1.66    1.61
  -3 -11  -9    5.19    1.76
   3 -11   9    6.76    4.62
   3 -11   9   -0.57    5.91
   3 -11   9    9.62    7.13
   3 -11  10    7.45    3.97
   3 -11  10    3.47    4.75
  -3 -11 -10    3.29    1.36
  -3 -11 -10    2.31    1.28
   3 -10 -11   28.08    2.53
   3 -10 -11   23.62    2.47
  -3 -10  10  125.27   11.67
   3 -10 -10  132.44    8.13
   3 -10 -10  130.68    8.23
  -3 -10  10  116.23   10.83
  -3 -10   9   62.59    9.25
  -3 -10   9   68.49    9.06
  -3 -10   9   75.34    9.61
  -3 -10   9   46.30    7.50
  -3 -10   8   40.84    8.46
  -3 -10   8   45.04    7.95
  -3 -10   8   44.33    8.31
  -3 -10   8   27.16    7.05
  -3 -10   7  205.05   17.62
  -3 -10   7  181.91   17.38
  -3 -10   6  296.63   25.26
  -3 -10   6  332.80   25.69
  -3 -10   6  325.09   24.32
  -3 -10   5  126.86   14.57
  -3 -10   5  124.69   15.58
  -3 -10   4  547.26   36.53
  -3 -10   4  468.49   50.65
  -3 -10   3  870.05   52.37
  -3 -10   3  835.59   71.30
  -3 -10   2  100.02   21.88
   3 -10  -2  107.68   16.58
  -3 -10   2   90.69   12.95
   3 -10  -1  438.26   38.63
  -3 -10   1  404.68   28.40
   3 -10  -1  395.53   33.96
   3 -10   0   30.98    8.18
  -3 -10   0   56.26   15.70
   3 -10   0   54.99   13.93
  -3 -10   0   34.26    7.08
  -3 -10  -1  259.69   30.76
   3 -10   1  267.89   29.80
  -3 -10  -1  222.94   21.92
  -3 -10  -1  253.73   18.65
  -3 -10  -2   81.03   15.87
  -3 -10  -2   94.57   13.12
   3 -10   2  102.50   19.04
  -3 -10  -2   77.71    8.91
  -3 -10  -3  143.59   19.48
   3 -10   3  137.93   23.25
  -3 -10  -3  144.92   16.85
  -3 -10  -3  132.79   11.00
  -3 -10  -4  225.71   15.21
  -3 -10  -4  214.02   14.63
  -3 -10  -4  223.71   23.51
   3 -10   4  240.10   32.66
   3 -10   5   57.29    9.63
  -3 -10  -5   51.17    5.80
  -3 -10  -6   74.53    7.39
   3 -10   6   54.83   10.35
   3 -10   7  405.82   35.23
  -3 -10  -7  680.46   29.85
  -3 -10  -7  531.77   27.81
   3 -10   7  524.19   36.76
   3 -10   7  581.42   37.22
  -3 -10  -7  397.84   28.34
   3 -10   8   99.35   14.66
  -3 -10  -8   99.66    7.49
  -3 -10  -8  111.40    8.09
  -3 -10  -8  119.55    9.20
  -3 -10  -8   71.80    8.45
   3 -10   8  110.58   14.81
   3 -10   9   28.30    8.17
  -3 -10  -9   31.94    3.48
  -3 -10  -9   41.21    4.64
  -3 -10  -9   44.90    4.93
   3 -10   9   34.80    9.26
   3 -10   9   29.08   10.20
   3 -10  10  163.26   15.63
  -3 -10 -10  165.26    9.87
  -3 -10 -10  152.38    9.27
   3  -9 -11  110.50    7.31
   3  -9 -11  113.77    7.05
   3  -9 -11  121.57    7.30
  -3  -9  11  122.04   11.09
   3  -9 -10   59.84    5.02
  -3  -9  10   43.62    7.03
  -3  -9  10   59.95    8.64
   3  -9 -10   50.27    4.41
   3  -9  -9   49.89    4.51
  -3  -9   9   39.27    7.28
  -3  -9   9   38.97    6.90
  -3  -9   9   47.85    8.63
  -3  -9   9   60.20    9.19
  -3  -9   9   51.25    8.98
   3  -9  -8    3.07    1.44
  -3  -9   8    3.41    5.44
  -3  -9   8    3.56    4.11
  -3  -9   8    0.60    4.73
  -3  -9   8   -0.53    3.99
  -3  -9   7  126.18   13.74
  -3  -9   7  114.31   13.52
  -3  -9   6   51.47   10.82
  -3  -9   6   61.05   10.02
  -3  -9   6   80.03   11.66
  -3  -9   5   31.44    8.00
  -3  -9   5   36.94   13.07
   3  -9  -5   46.69   12.36
  -3  -9   4   44.84    8.71
   3  -9  -4   61.37   14.06
  -3  -9   4   52.49   16.40
  -3  -9   3  536.49   35.69
   3  -9  -3  646.46   46.42
  -3  -9   3  521.04   51.99
   3  -9  -2   44.37   10.24
  -3  -9   2   45.87   15.38
  -3  -9   1  182.09   30.83
  -3  -9   1  230.47   20.72
  -3  -9   1  256.39   20.47
   3  -9  -1  238.73   23.66
  -3  -9   0  339.63   36.65
   3  -9   0  402.11   34.62
  -3  -9   0  335.80   26.53
   3  -9   0  344.61   28.30
  -3  -9   0  304.83   22.91
  -3  -9  -1  340.69   33.77
   3  -9   1  351.65   32.52
  -3  -9  -1  276.37   24.40
   3  -9   1  311.11   26.14
  -3  -9  -1  287.93   20.62
  -3  -9  -2  436.89   26.66
  -3  -9  -2  492.13   39.70
  -3  -9  -2  486.61   33.89
  -3  -9  -3   41.02    8.86
  -3  -9  -3   44.34   11.48
   3  -9   3   42.75   13.66
   3  -9   3   38.55   13.11
  -3  -9  -3   39.11    5.56
  -3  -9  -4  139.48   10.81
  -3  -9  -4  144.60   11.32
  -3  -9  -4  143.74   18.20
   3  -9   4  157.44   24.93
  -3  -9  -4  156.77   17.96
   3  -9   4  116.58   22.66
  -3  -9  -5   23.44    4.03
   3  -9   5   24.35   14.19
  -3  -9  -5   18.33    6.46
  -3  -9  -5   18.19    5.55
   3  -9   5    9.95   10.56
  -3  -9  -6  310.79   18.37
   3  -9   6  212.64   21.44
   3  -9   7  108.65   14.93
  -3  -9  -7   84.11    9.66
   3  -9   8   18.82    7.99
  -3  -9  -8   38.90    4.92
  -3  -9  -8   34.77    4.27
  -3  -9  -8   35.62    5.39
  -3  -9  -8   37.59    6.55
   3  -9   8   22.53    8.78
   3  -9   8   43.29   10.17
   3  -9   9    5.10    6.04
  -3  -9  -9   15.61    2.68
  -3  -9  -9   21.06    3.81
  -3  -9  -9   25.37    4.39
   3  -9   9   19.68    8.18
   3  -9  10   43.39    8.80
  -3  -9 -10   26.70    3.08
  -3  -9 -10   34.11    4.14
  -3  -9 -10   39.91    4.10
   3  -9  10   30.88    8.47
  -3  -9 -10   35.39    3.90
   3  -9  11   52.87    7.64
  -3  -9 -11   39.78    3.80
  -3  -9 -11   38.97    3.35
   3  -9  11   33.67    7.22
  -3  -9 -11   39.14    3.57
   3  -8 -12    9.38    1.70
   3  -8 -12    9.75    1.64
  -3  -8  12   12.96    3.64
   3  -8 -11   45.58    4.11
   3  -8 -11   39.53    3.72
  -3  -8  11   39.76    7.16
   3  -8 -10   21.12    2.99
  -3  -8  10   18.39    5.06
  -3  -8  10   16.71    5.85
   3  -8 -10   19.11    2.78
   3  -8  -9  183.16   11.01
  -3  -8   9  137.26   13.83
  -3  -8   9  144.87   14.67
  -3  -8   9  183.64   16.41
  -3  -8   9  201.70   17.90
  -3  -8   9  187.63   17.14
   3  -8  -8  587.21   30.30
  -3  -8   8  609.42   38.05
  -3  -8   8  672.49   39.98
  -3  -8   8  621.06   39.02
   3  -8  -7   38.43    4.25
  -3  -8   7   31.81    8.93
  -3  -8   7   29.15    8.14
  -3  -8   7   48.29    8.86
  -3  -8   7   47.17    9.25
  -3  -8   6  195.59   18.44
  -3  -8   6  231.28   19.27
   3  -8  -6  217.16   22.40
  -3  -8   6  170.44   33.76
  -3  -8   5  111.37   13.47
  -3  -8   5  117.62   13.31
   3  -8  -5  104.21   14.97
   3  -8  -5  151.35   21.30
  -3  -8   5  106.26   20.44
  -3  -8   4  102.40   12.52
   3  -8  -4  131.54   15.71
   3  -8  -4  124.19   18.76
  -3  -8   4   94.58   20.36
  -3  -8   3  564.07   36.66
   3  -8  -3  668.66   46.73
  -3  -8   3  614.35   53.14
   3  -8  -2  262.00   25.83
  -3  -8   2  298.86   34.66
  -3  -8   1   49.03    8.54
  -3  -8   1   44.15    8.19
   3  -8  -1   56.68   10.34
  -3  -8   1   34.33   13.87
  -3  -8   0  163.15   23.44
   3  -8   0  143.95   19.50
  -3  -8   0  125.50   14.40
   3  -8   0  131.84   15.60
  -3  -8   0  125.83   12.55
  -3  -8  -1  115.03   18.45
   3  -8   1  104.45   16.70
  -3  -8  -1   93.16   12.18
   3  -8   1   91.34   12.40
  -3  -8  -1   79.14    9.17
  -3  -8  -2  400.02   25.83
  -3  -8  -2  482.27   37.97
   3  -8   2  549.63   40.33
  -3  -8  -2  479.82   33.11
   3  -8   2  446.21   32.70
  -3  -8  -3   14.10    5.48
  -3  -8  -3   17.42    7.64
   3  -8   3    3.38    7.97
   3  -8   3   18.66   11.06
  -3  -8  -3   15.72    3.43
  -3  -8  -4   30.07    4.54
  -3  -8  -4   28.81    4.61
  -3  -8  -4   44.76    9.04
  -3  -8  -4   39.51    9.57
   3  -8   4   39.79   12.90
   3  -8   4   34.81   14.08
   3  -8   4   28.58    7.39
  -3  -8  -5  490.27   26.76
   3  -8   5  415.49   46.02
  -3  -8  -5  474.03   32.90
   3  -8   5  419.18   44.62
  -3  -8  -5  511.77   37.21
   3  -8   6  131.87   28.04
  -3  -8  -6  214.43   20.52
   3  -8   6  160.32   29.70
  -3  -8  -6  283.76   26.08
  -3  -8  -6  348.63   18.45
   3  -8   6  236.44   36.92
   3  -8   6  235.52   21.22
   3  -8   7  136.87   17.11
  -3  -8  -7  109.37   11.26
   3  -8   8   38.45   10.35
  -3  -8  -8   70.61    6.99
  -3  -8  -8   68.06    6.32
  -3  -8  -8   68.75    7.43
  -3  -8  -8   50.90    7.49
   3  -8   8   64.02   12.01
   3  -8   8   75.71   12.65
  -3  -8  -9  104.10    8.43
   3  -8   9   90.39   15.44
   3  -8   9   82.74   13.42
  -3  -8  -9  100.50    7.90
  -3  -8  -9  117.46    9.18
  -3  -8  -9  130.06    9.66
   3  -8   9   94.02   14.52
   3  -8  10  134.87   17.00
  -3  -8 -10  153.88    9.90
  -3  -8 -10  174.56   10.80
  -3  -8 -10  166.90    9.94
   3  -8  10  131.78   15.79
  -3  -8 -10  131.41    9.37
  -3  -8 -11  179.80   10.09
   3  -8  11  165.24   16.31
  -3  -8 -11  193.25   10.64
  -3  -8 -11  176.73    9.76
   3  -8  11  204.14   16.47
   3  -8  12  112.78    9.99
   3  -7 -12   83.97    5.73
  -3  -7  12  102.63    9.95
   3  -7 -12   85.75    5.84
  -3  -7  11   19.72    5.78
  -3  -7  11   15.09    4.44
   3  -7 -11   21.52    2.94
   3  -7 -11   18.75    2.60
   3  -7 -10  275.99   15.41
  -3  -7  10  264.01   18.99
   3  -7 -10  264.00   14.94
  -3  -7  10  292.44   22.27
  -3  -7  10  279.53   20.80
  -3  -7   9   12.20    4.58
  -3  -7   9    7.22    4.31
   3  -7  -9   10.30    2.41
  -3  -7   9   12.07    5.78
  -3  -7   9   10.07    5.51
  -3  -7   8  333.43   25.37
   3  -7  -8  343.77   18.85
  -3  -7   8  290.26   23.90
  -3  -7   8  380.69   27.45
  -3  -7   8  323.58   25.92
   3  -7  -7 1347.98   77.43
   3  -7  -7 1551.35   85.17
   3  -7  -7 1310.33   63.39
  -3  -7   7 1288.38   71.49
  -3  -7   7 1465.73   73.58
  -3  -7   7 1347.91   72.66
  -3  -7   6  121.18   13.64
  -3  -7   6  129.05   14.06
   3  -7  -6  122.37   16.07
   3  -7  -6  124.37   19.44
  -3  -7   6   91.33   25.05
  -3  -7   6   81.55   17.35
  -3  -7   5   75.22   10.72
  -3  -7   5   87.26   11.10
   3  -7  -5   98.50   13.80
  -3  -7   5   82.33   16.81
  -3  -7   4  245.69   20.04
   3  -7  -4  273.47   23.56
   3  -7  -4  310.67   28.98
  -3  -7   4  222.46   29.10
  -3  -7   3    9.23    4.12
   3  -7  -3   14.12    4.68
   3  -7  -3    7.45    5.02
  -3  -7   3   16.02    9.96
   3  -7  -2  170.75   18.94
   3  -7  -2  162.10   15.30
  -3  -7   2  134.28   22.72
  -3  -7   1  122.20   22.29
  -3  -7   1  125.33   20.24
  -3  -7   1  101.31   12.31
  -3  -7   1  111.53   11.79
   3  -7  -1  117.97   14.61
  -3  -7   0  109.09   10.96
  -3  -7   0  107.46   18.61
  -3  -7   0  124.23   13.69
  -3  -7   0  120.09   11.05
   3  -7   0  153.97   15.67
  -3  -7  -1   15.14    4.78
   3  -7   1   13.32    5.01
  -3  -7  -1   12.70    7.06
   3  -7   1   20.72    7.98
  -3  -7  -1   12.73    3.75
  -3  -7  -2   63.20   12.25
  -3  -7  -2   68.52   10.52
   3  -7   2   82.17   14.31
  -3  -7  -2   65.29    7.11
   3  -7   2   69.26   10.53
  -3  -7  -3  703.62   38.99
  -3  -7  -3  791.31   49.77
   3  -7   3  895.39   54.65
  -3  -7  -3  839.64   48.31
   3  -7   3  766.36   48.26
  -3  -7  -3  712.80   38.85
  -3  -7  -4  183.31   12.16
  -3  -7  -4  186.16   12.50
  -3  -7  -4  164.81   18.53
   3  -7   4  177.07   23.54
  -3  -7  -4  196.07   19.34
   3  -7   4  142.89   24.78
  -3  -7  -4  164.08   11.68
  -3  -7  -5  230.15   19.85
   3  -7   5  194.63   27.40
  -3  -7  -5  296.74   24.89
  -3  -7  -5  261.98   15.50
   3  -7   5  272.28   33.88
   3  -7   5  176.39   19.68
  -3  -7  -6  204.63   12.40
   3  -7   6  197.80   17.97
   3  -7   6  181.74   31.97
  -3  -7  -6  174.00   16.96
  -3  -7  -6  197.13   19.19
   3  -7   6  134.49   25.65
   3  -7   7   12.33   10.69
  -3  -7  -7   20.90    7.00
  -3  -7  -7   14.53    4.82
   3  -7   7    5.38   10.85
  -3  -7  -7    8.15    3.76
  -3  -7  -7   22.79    4.40
  -3  -7  -7   23.44    3.92
   3  -7   7   14.61    7.25
   3  -7   7    3.44   16.32
   3  -7   8   21.76    8.05
  -3  -7  -8   44.76    5.65
  -3  -7  -8   38.45    4.79
  -3  -7  -8   47.84    6.26
  -3  -7  -8   39.74    6.54
   3  -7   8   28.96    8.85
  -3  -7  -9   25.30    4.50
  -3  -7  -9   29.85    5.11
  -3  -7  -9   24.25    3.70
   3  -7   9   14.39    8.16
  -3  -7 -10   13.71    2.67
  -3  -7 -10   18.29    3.58
  -3  -7 -10   28.31    3.99
  -3  -7 -10   21.90    3.52
   3  -7  10   15.23    8.34
  -3  -7 -11   52.54    4.73
  -3  -7 -11   69.64    5.72
  -3  -7 -11   61.42    4.88
   3  -7  11   69.61   10.72
  -3  -7 -11   58.46    5.05
   3  -7  12   12.28    4.91
  -3  -7 -12   16.19    2.08
  -3  -7 -12   18.49    2.41
   3  -6 -13   16.30    1.93
   3  -6 -13   15.90    1.91
  -3  -6  12   74.23    8.67
   3  -6 -12   97.27    6.42
  -3  -6  12  102.56   10.65
   3  -6 -12  100.97    6.65
   3  -6 -11   55.12    5.65
  -3  -6  11  105.91   12.05
   3  -6 -11   89.78    6.22
   3  -6 -11   84.92    6.26
  -3  -6  11   58.79    8.61
   3  -6 -11   84.27    6.40
   3  -6 -10   51.54    5.03
   3  -6 -10   56.07    5.40
  -3  -6  10   36.77    7.69
  -3  -6  10   58.52    7.96
  -3  -6  10   62.76   10.22
  -3  -6  10   53.15    8.82
   3  -6 -10   50.21    4.59
   3  -6  -9   32.47    3.89
  -3  -6   9   32.86    7.17
  -3  -6   9   25.32    6.82
  -3  -6   9   20.58    5.63
  -3  -6   9   44.24    9.06
   3  -6  -9   26.10    3.28
   3  -6  -8  581.42   42.68
   3  -6  -8  672.83   47.58
   3  -6  -8  635.32   31.26
  -3  -6   8  476.39   35.66
  -3  -6   8  654.59   38.44
  -3  -6   8  428.02   54.33
  -3  -6   8  571.17   35.92
  -3  -6   8  574.86   36.54
  -3  -6   8  567.62   34.95
  -3  -6   8  717.01   41.27
  -3  -6   8  650.20   39.71
   3  -6  -7  427.74   33.27
   3  -6  -7  513.30   39.05
   3  -6  -7  397.98   21.87
  -3  -6   7  392.04   28.37
  -3  -6   7  417.46   29.37
  -3  -6   7  369.00   27.39
  -3  -6   7  473.04   30.32
   3  -6  -7  396.25   27.75
  -3  -6   7  301.26   43.87
   3  -6  -6  158.14   14.64
  -3  -6   6  159.19   15.58
  -3  -6   6  163.73   15.76
   3  -6  -6  187.03   22.63
   3  -6  -6  183.33   19.50
  -3  -6   6  134.73   15.07
   3  -6  -5  205.58   16.51
  -3  -6   5  240.51   18.59
   3  -6  -5  244.42   21.96
   3  -6  -5  247.64   25.53
  -3  -6   5  206.59   17.78
  -3  -6   4  290.83   30.50
  -3  -6   4  343.55   22.58
  -3  -6   4  270.83   21.27
   3  -6  -4  320.25   25.43
  -3  -6   3    2.86    2.99
   3  -6  -3    1.80    3.22
   3  -6  -3   -0.83    3.82
  -3  -6   3    4.43    6.68
   3  -6  -3    1.15    2.64
  -3  -6   2  318.44   23.19
   3  -6  -2  362.10   25.90
  -3  -6   2  345.25   33.01
   3  -6  -2  384.03   29.04
   3  -6  -2  372.57   25.25
  -3  -6   1  181.41   25.50
   3  -6  -1  216.38   18.45
  -3  -6   1  180.49   22.91
  -3  -6   1  202.89   17.38
   3  -6  -1  200.52   15.87
   3  -6  -1  220.01   19.36
  -3  -6   0   55.61   12.19
   3  -6   0   49.75    9.20
  -3  -6   0   68.90    9.32
   3  -6   0   62.27    9.56
  -3  -6  -1   31.01    7.87
   3  -6   1   30.41    6.79
   3  -6   1   22.32    7.81
  -3  -6  -1   35.26    9.84
  -3  -6  -1   45.82    7.71
   3  -6   1   39.97    9.98
  -3  -6  -1   52.41    7.52
  -3  -6  -2   23.32    5.17
   3  -6   2   16.18    6.99
  -3  -6  -2   26.11    6.14
   3  -6   2   25.00    6.31
  -3  -6  -2   18.87    7.07
   3  -6   2   11.09    6.78
  -3  -6  -3  189.43   12.69
  -3  -6  -3  216.27   17.28
  -3  -6  -3  186.91   12.89
   3  -6   3  204.40   19.78
   3  -6   3  161.19   21.92
  -3  -6  -3  204.91   19.89
   3  -6   3  256.03   23.81
  -3  -6  -3  203.57   18.55
  -3  -6  -4  164.65   11.37
  -3  -6  -4  170.66   11.29
  -3  -6  -4  150.62   17.03
   3  -6   4  179.96   22.10
  -3  -6  -4  182.34   18.06
   3  -6   4  125.74   21.37
   3  -6   4  134.70   18.00
  -3  -6  -4  165.50   11.01
  -3  -6  -5  125.13    9.27
  -3  -6  -5  124.29    8.97
  -3  -6  -5  127.55   13.17
   3  -6   5  105.89   18.77
   3  -6   5  107.54   22.88
   3  -6   5  111.58   13.49
  -3  -6  -6  374.06   18.70
  -3  -6  -6  249.62   20.55
  -3  -6  -6  254.06   22.40
   3  -6   6  202.15   29.90
  -3  -6  -6  323.53   26.49
  -3  -6  -6  303.13   16.28
   3  -6   6  239.89   34.41
   3  -6   6  277.43   21.80
  -3  -6  -7  158.39   10.79
  -3  -6  -7  119.83    8.69
   3  -6   7   87.47   17.92
  -3  -6  -7   95.31   11.58
  -3  -6  -7  146.77   17.66
  -3  -6  -7   87.44    8.91
   3  -6   7   98.27   25.59
   3  -6   7  107.60   14.21
  -3  -6  -8  107.09   12.41
  -3  -6  -8  153.53   11.17
  -3  -6  -8  171.99   11.47
  -3  -6  -8  135.51    9.68
   3  -6   8  134.77   17.02
   3  -6   8  124.27   15.73
  -3  -6  -9  243.67   14.27
  -3  -6  -9  213.92   13.80
   3  -6   9  250.24   24.10
  -3  -6  -9  205.86   14.10
  -3  -6  -9  288.28   16.07
  -3  -6  -9  279.60   15.65
  -3  -6  -9  151.84   12.89
   3  -6   9  216.75   21.84
  -3  -6 -10   16.09    3.00
   3  -6  10   17.58    7.48
  -3  -6 -10   20.28    3.30
  -3  -6 -10   18.96    3.52
   3  -6  10   22.44    9.08
  -3  -6 -10   22.82    3.90
  -3  -6 -10   23.92    3.63
  -3  -6 -10   30.87    3.52
   3  -6  10   19.77    8.12
  -3  -6 -11   30.89    3.66
   3  -6  11   38.85    8.13
  -3  -6 -11   32.78    3.83
  -3  -6 -11   32.25    4.24
  -3  -6 -11   31.27    3.57
   3  -6  11   34.33    8.87
  -3  -6 -11   34.70    3.85
   3  -6  12   79.45    9.06
   3  -6  12   72.50    9.36
  -3  -6 -12   74.09    5.33
  -3  -6 -12   75.42    5.74
   3  -6  12   66.82    8.28
   3  -5 -13   14.32    1.99
  -3  -5  13   18.42    3.77
   3  -5 -13   15.78    2.02
  -3  -5  13   19.55    4.17
   3  -5 -13   16.57    2.10
   3  -5 -12    2.94    1.55
  -3  -5  12    7.91    4.05
   3  -5 -12    4.48    1.60
   3  -5 -12    5.59    1.59
   3  -5 -12    4.78    1.53
   3  -5 -11   45.32    5.42
  -3  -5  11   86.20   11.07
   3  -5 -11   70.31    5.47
   3  -5 -11   57.58    5.25
  -3  -5  11   75.26    9.73
  -3  -5  11   45.49    8.19
  -3  -5  10  468.69   31.61
   3  -5 -10  507.74   25.36
   3  -5 -10  492.38   25.56
  -3  -5  10  493.97   28.89
  -3  -5  10  535.13   34.19
   3  -5 -10  436.42   24.30
   3  -5  -9   24.85    3.55
  -3  -5   9   19.92    6.28
  -3  -5   9   24.38    6.12
  -3  -5   9   23.79    5.56
  -3  -5   9   25.08    7.40
  -3  -5   9   31.46    7.61
   3  -5  -9   26.30    3.28
   3  -5  -8   77.96   12.89
   3  -5  -8  113.63   16.20
   3  -5  -8   89.19    6.84
  -3  -5   8   64.39   10.18
  -3  -5   8   87.42   11.20
  -3  -5   8   53.89   17.80
   3  -5  -8   71.33   13.75
  -3  -5   8   66.01    9.90
  -3  -5   8   73.47    9.51
  -3  -5   8   96.08   12.36
   3  -5  -8   85.60    6.31
   3  -5  -7  141.17   18.67
   3  -5  -7  126.47   16.07
   3  -5  -7  130.73    8.54
  -3  -5   7  107.88   12.69
  -3  -5   7   87.16   11.75
  -3  -5   7  103.19   24.29
   3  -5  -7  124.74   12.70
  -3  -5   7   90.48   11.84
  -3  -5   7  133.64   14.23
  -3  -5   7  130.90   13.87
   3  -5  -6   53.80    9.97
   3  -5  -6   45.06    4.39
  -3  -5   6   41.07    7.93
  -3  -5   6   46.50    8.06
  -3  -5   6   33.99    7.26
  -3  -5   6   61.43    9.18
   3  -5  -6   39.44   10.18
   3  -5  -6   48.94    7.27
  -3  -5   5   93.31   21.81
   3  -5  -5  125.57   11.32
  -3  -5   5   77.79   14.47
  -3  -5   5  105.40   11.48
  -3  -5   5  115.92   12.09
   3  -5  -5  114.01   14.07
   3  -5  -5  118.10   16.73
  -3  -5   5  104.25   11.77
   3  -5  -4   92.51    8.88
  -3  -5   4   72.02   18.24
  -3  -5   4   77.45   14.06
  -3  -5   4   80.75    9.53
  -3  -5   4   89.79    9.67
  -3  -5   4   62.58    9.05
   3  -5  -4   98.23   12.28
  -3  -5   3   24.13    5.49
  -3  -5   3   28.14   11.66
  -3  -5   3   22.45    8.43
   3  -5  -3   31.47    6.63
  -3  -5   2  733.79   61.40
   3  -5  -2 1002.75   52.57
  -3  -5   2  810.71   56.67
   3  -5  -2  972.14   54.81
   3  -5  -2  924.34   51.14
   3  -5  -1  923.80   47.73
  -3  -5   1  663.70   53.62
  -3  -5   1  785.92   51.71
  -3  -5   1  780.51   46.12
   3  -5  -1  771.77   44.28
   3  -5  -1  884.61   48.86
  -3  -5   0   54.15   11.15
   3  -5   0   64.13    9.72
  -3  -5   0   52.22    7.93
   3  -5   0   44.09    6.21
   3  -5   0   65.21    9.41
  -3  -5  -1  715.73   39.29
   3  -5   1  650.38   41.18
  -3  -5  -1  658.65   42.98
  -3  -5  -1  712.10   40.33
   3  -5   1  712.48   41.06
  -3  -5  -2  497.52   31.70
   3  -5   2  534.15   34.45
  -3  -5  -2  485.65   34.53
   3  -5   2  552.67   36.01
  -3  -5  -2  496.65   32.79
  -3  -5  -3   88.88   10.54
  -3  -5  -3   78.82    6.90
   3  -5   3   87.27   12.48
   3  -5   3   76.79   15.18
  -3  -5  -3   73.06   11.16
  -3  -5  -3   83.99   10.96
  -3  -5  -4   21.17    3.22
   3  -5   4   22.57    5.64
  -3  -5  -4   16.56    2.90
  -3  -5  -4   21.17    3.37
   3  -5   4    6.95    6.43
   3  -5   4   22.38   10.37
  -3  -5  -4   24.04    5.68
  -3  -5  -5  304.16   17.55
  -3  -5  -5  295.59   17.11
  -3  -5  -5  291.01   21.39
  -3  -5  -5  277.02   23.57
  -3  -5  -5  355.71   26.22
   3  -5   5  357.09   35.20
   3  -5   5  259.88   33.43
   3  -5   5  222.04   20.91
  -3  -5  -5  376.16   19.35
   3  -5   5  248.19   21.95
   3  -5   6  189.50   26.37
   3  -5   6  336.03   28.34
  -3  -5  -6  584.84   25.75
  -3  -5  -6  469.95   23.31
  -3  -5  -6  430.37   27.75
  -3  -5  -6  447.21   30.51
  -3  -5  -6  560.24   35.10
  -3  -5  -6  253.87   22.29
  -3  -5  -6  498.17   23.34
   3  -5   6  510.72   45.75
   3  -5   6  478.58   29.94
   3  -5   7  114.58   21.29
  -3  -5  -7  216.40   17.64
  -3  -5  -7  225.34   19.73
  -3  -5  -7  268.60   24.21
  -3  -5  -7  205.58   14.57
   3  -5   7  201.29   20.69
  -3  -5  -7  262.12   14.14
  -3  -5  -7  345.72   16.87
   3  -5   7  265.66   21.91
   3  -5   8  211.02   22.16
  -3  -5  -8  244.90   14.25
   3  -5   8  165.72   19.21
  -3  -5  -8  327.36   16.78
   3  -5   8   39.42   15.68
  -3  -5  -8  276.18   24.96
   3  -5   8   86.85   24.58
  -3  -5  -8  283.03   16.02
   3  -5   8  212.03   34.37
   3  -5   8  158.74   34.19
   3  -5   8  224.96   20.78
   3  -5   8  229.99   22.45
  -3  -5  -9  192.26   11.75
   3  -5   9  199.82   21.27
  -3  -5  -9  217.27   13.37
   3  -5   9  163.10   18.10
  -3  -5  -9  187.10   11.91
  -3  -5  -9  177.45   11.37
   3  -5   9  193.48   20.08
   3  -5  10  128.46   15.72
  -3  -5 -10  106.14    8.56
  -3  -5 -10  108.64    9.38
   3  -5  10  117.45   16.29
  -3  -5 -10  129.82    8.82
  -3  -5 -10  134.48    9.62
  -3  -5 -10  122.81    8.40
  -3  -5 -10  109.49    7.62
   3  -5  10  101.03   14.94
  -3  -5 -11   21.34    3.13
   3  -5  11   22.97    7.01
  -3  -5 -11   19.39    3.37
  -3  -5 -11   15.80    2.73
   3  -5  11   11.84    6.67
  -3  -5 -11   17.72    3.39
  -3  -5 -11   13.92    2.57
  -3  -5 -12  206.16   12.40
  -3  -5 -12  196.31   11.77
   3  -5  12  236.31   17.30
  -3  -5 -12  218.51   12.55
  -3  -5 -13    3.76    1.20
  -3  -5 -13    2.64    1.03
   3  -4 -13   19.09    2.59
   3  -4 -13   15.67    2.11
  -3  -4  13    9.82    3.76
  -3  -4  13   14.84    4.07
  -3  -4  13   23.71    4.69
   3  -4 -13   15.00    2.15
   3  -4 -12  108.41    8.86
   3  -4 -12  124.78    8.15
  -3  -4  12  131.21   13.25
   3  -4 -12  149.38    8.85
  -3  -4  12  149.62   13.71
  -3  -4  12  110.58   12.10
   3  -4 -12  130.24    8.52
   3  -4 -11  437.48   23.20
  -3  -4  11  451.54   30.15
   3  -4 -11  429.39   22.81
   3  -4 -11  425.20   22.77
   3  -4 -11  453.12   23.43
  -3  -4  11  350.69   27.76
  -3  -4  10  124.63   14.70
  -3  -4  10  152.17   12.73
  -3  -4  10  186.19   17.60
   3  -4 -10  162.17   10.30
   3  -4 -10  147.28   10.24
   3  -4  -9  159.70   18.50
   3  -4  -9  154.43   18.78
   3  -4  -9  182.07   11.18
  -3  -4   9  163.45   14.71
  -3  -4   9  144.20   15.63
  -3  -4   9  153.14   27.88
  -3  -4   9  138.61   13.04
  -3  -4   9  200.53   18.37
  -3  -4   9  184.05   16.72
   3  -4  -9  167.19   10.49
  -3  -4   8    2.33    2.69
   3  -4  -8    6.14    1.97
  -3  -4   8   -1.07    4.37
  -3  -4   8    8.65    4.85
  -3  -4   8    9.90    9.88
   3  -4  -8    1.11    5.09
   3  -4  -8    7.08    4.75
  -3  -4   8    5.61    3.89
  -3  -4   8    3.66    4.85
   3  -4  -8    3.50    1.45
   3  -4  -7   54.17    4.90
  -3  -4   7   40.33    7.70
  -3  -4   7   26.58    7.52
   3  -4  -7   58.23   11.27
  -3  -4   7   47.95   16.07
  -3  -4   7   48.30    7.31
  -3  -4   7   40.20    7.28
  -3  -4   7   57.71    9.18
   3  -4  -7   47.24    9.35
   3  -4  -6  128.56   16.64
   3  -4  -6  159.21   16.47
   3  -4  -6  128.11    8.15
  -3  -4   6  104.20   11.80
  -3  -4   6   91.58   11.48
  -3  -4   6  102.52   22.29
   3  -4  -6  146.06   12.61
  -3  -4   6   79.49   10.52
  -3  -4   6  135.31   13.25
  -3  -4   6  135.22   12.87
   3  -4  -5  396.04   27.72
   3  -4  -5  453.99   31.45
   3  -4  -5  338.04   18.05
  -3  -4   5  309.17   22.37
  -3  -4   5  267.19   21.37
   3  -4  -5  386.00   23.11
  -3  -4   5  291.98   26.72
  -3  -4   5  382.97   24.02
  -3  -4   5  347.24   23.30
   3  -4  -4   21.73    6.78
  -3  -4   4   10.04    8.92
   3  -4  -4   26.51    4.39
  -3  -4   4   13.71    6.22
   3  -4  -4   25.36    6.39
  -3  -4   4   18.60    4.59
  -3  -4   4   11.81    3.94
   3  -4  -3  316.86   18.43
   3  -4  -3  329.95   22.64
  -3  -4   2  218.01   26.74
  -3  -4   2  259.41   23.63
   3  -4  -2  298.58   20.45
   3  -4  -1  135.90   12.67
  -3  -4   1  108.88   14.11
  -3  -4   1  112.57   11.43
   3  -4  -1  114.86   10.78
   3  -4  -1  118.67   12.63
   3  -4   0  758.52   41.25
  -3  -4   0  530.06   41.62
  -3  -4   0  589.99   41.68
  -3  -4   0  708.89   40.06
  -3  -4   0  725.74   40.13
   3  -4   0  680.19   37.63
   3  -4   0  769.19   41.81
  -3  -4  -1  787.48   51.20
   3  -4   1  964.66   53.69
  -3  -4  -1  995.00   52.19
  -3  -4  -1 1019.02   51.96
   3  -4   1  853.28   48.32
   3  -4   1 1049.39   53.78
   3  -4   2  126.02   15.41
  -3  -4  -2  149.51   15.27
  -3  -4  -2  129.93   13.12
  -3  -4  -2  144.85   13.46
   3  -4   2  146.97   14.65
  -3  -4  -3   76.64   11.08
   3  -4   3   94.98   12.92
   3  -4   3   94.53   15.91
  -3  -4  -3   97.07   11.10
  -3  -4  -4  194.34   12.61
   3  -4   4  235.52   17.43
   3  -4   4  185.11   24.52
   3  -4   4  182.14   21.14
  -3  -4  -4  232.24   19.05
   3  -4   5   85.73   18.70
  -3  -4  -5   96.00   10.24
  -3  -4  -5   81.69   11.35
   3  -4   5   77.43   15.40
  -3  -4  -5  120.99   13.77
  -3  -4  -5  136.94    9.47
   3  -4   5   88.11   12.01
  -3  -4  -5  103.05    7.82
  -3  -4  -5  103.65    7.60
   3  -4   5   84.02    9.63
   3  -4   5  106.24   11.35
   3  -4   6   72.84   13.93
   3  -4   6  110.20   14.23
  -3  -4  -6  202.40   12.02
  -3  -4  -6  153.83   10.01
  -3  -4  -6  139.28   14.86
  -3  -4  -6  134.51   12.65
   3  -4   6  132.17   21.81
  -3  -4  -6  167.48   17.34
  -3  -4  -6  108.88    9.99
   3  -4   6  148.38   15.08
   3  -4   6  109.50   24.52
   3  -4   7  316.36   38.06
   3  -4   7  235.74   23.48
  -3  -4  -7  476.31   20.58
  -3  -4  -7  338.32   17.46
   3  -4   7   71.13   18.84
  -3  -4  -7  318.48   21.34
  -3  -4  -7  348.94   24.46
   3  -4   7  206.68   31.24
  -3  -4  -7  357.86   27.54
  -3  -4  -7  340.59   18.64
  -3  -4  -7  310.93   16.59
  -3  -4  -7  169.89   15.99
   3  -4   7  315.90   25.07
   3  -4   7  324.21   23.38
   3  -4   8   24.58    8.76
   3  -4   8   16.62    7.07
  -3  -4  -8   43.69    5.61
  -3  -4  -8   34.11    4.45
  -3  -4  -8   34.94    4.70
   3  -4   8    1.92    7.76
  -3  -4  -8   34.91    8.46
   3  -4   8   12.55   12.74
  -3  -4  -8   43.08    5.62
   3  -4   8   28.04   15.76
   3  -4   8   26.92    9.29
   3  -4   8   39.70    9.61
  -3  -4  -9   75.63    7.41
   3  -4   9   49.18   10.60
  -3  -4  -9   67.81    6.45
  -3  -4  -9   81.08    6.52
  -3  -4  -9   69.17    5.64
   3  -4   9   45.16   10.79
  -3  -4  -9   71.31    6.31
   3  -4   9   59.65   12.59
   3  -4  10  171.99   17.95
  -3  -4 -10  159.63   10.76
  -3  -4 -10  169.06    9.98
  -3  -4 -10  146.68    9.07
   3  -4  10  136.45   17.54
   3  -4  10  134.30   17.96
  -3  -4 -10  164.95   10.37
  -3  -4 -11   40.73    4.46
   3  -4  11   44.95    8.74
   3  -4  11   27.83    8.25
  -3  -4 -11   41.61    4.18
  -3  -4 -11   41.47    4.83
  -3  -4 -11   31.09    3.72
  -3  -4 -12   17.65    3.15
  -3  -4 -12   15.16    2.34
  -3  -4 -12   18.04    2.86
   3  -4  12   19.32    5.31
   3  -4  13   46.43    5.68
  -3  -4 -13   47.62    4.09
  -3  -4 -13   39.26    3.42
   3  -4  13   46.84    6.00
  -3  -4 -13   42.96    3.88
   3  -3 -14   21.95    2.33
   3  -3 -13    4.02    1.76
  -3  -3  13    2.97    3.20
   3  -3 -13    2.61    1.12
  -3  -3  13    4.56    2.87
  -3  -3  13    5.40    3.42
   3  -3 -13    3.77    1.27
   3  -3 -12  192.98   12.93
   3  -3 -12  180.97   11.22
  -3  -3  12  208.26   17.19
   3  -3 -12  204.90   11.94
  -3  -3  12  209.53   17.82
  -3  -3  12  184.80   16.33
   3  -3 -12  195.54   11.73
   3  -3 -11  199.10   11.94
  -3  -3  11  218.91   18.86
   3  -3 -11  184.75   11.34
   3  -3 -11  171.13   11.09
  -3  -3  11  157.70   16.39
   3  -3 -11  183.36   11.71
  -3  -3  10   42.61    8.81
   3  -3 -10   52.24    5.25
   3  -3 -10   47.64    4.81
   3  -3 -10   51.48    5.16
   3  -3  -9  130.92    9.02
  -3  -3   9  104.45   13.37
  -3  -3   9  131.30   11.94
  -3  -3   9  123.80   22.50
   3  -3  -9  102.34   18.52
  -3  -3   9  146.74   15.56
   3  -3  -9  119.24    8.40
   3  -3  -8  123.54   15.39
   3  -3  -8  118.57   15.42
   3  -3  -8  125.29    8.38
  -3  -3   8   97.84   10.67
  -3  -3   8   82.43   11.87
  -3  -3   8  118.03   11.65
  -3  -3   8   94.88   21.27
  -3  -3   8  103.00   10.47
  -3  -3   8  137.48   14.23
  -3  -3   8  120.95   12.84
   3  -3  -8  108.35    7.63
   3  -3  -7  330.20   27.09
   3  -3  -7  315.96   16.92
  -3  -3   7  275.31   19.79
  -3  -3   7  328.42   21.52
  -3  -3   7  259.34   21.15
  -3  -3   7  288.29   36.11
  -3  -3   7  258.16   19.79
  -3  -3   7  393.30   24.68
   3  -3  -7  292.35   16.16
   3  -3  -6  148.51   15.40
   3  -3  -6  136.88   15.97
   3  -3  -6  127.06    7.91
  -3  -3   6   98.44   10.71
  -3  -3   6  108.32   11.36
  -3  -3   6  118.87   11.86
  -3  -3   6  103.58   10.18
  -3  -3   6   91.63   10.11
  -3  -3   6  128.23   12.53
  -3  -3   6  102.25    9.76
  -3  -3   6  100.15   20.18
  -3  -3   5  478.92   34.56
  -3  -3   5  540.82   32.24
  -3  -3   5  571.81   33.14
  -3  -3   5  675.44   34.58
   3  -3  -5  713.77   38.91
   3  -3  -5  722.62   40.63
  -3  -3   5  441.63   30.89
   3  -3  -4   13.79    4.49
[truncated: 428,131 more chars]
